# Supplementary material for: Aqua­[N-phenyl-2-(quinolin-8-yl­oxy)acetamide]dinitratozinc(II)
Source: Acta Crystallogr Sect E Struct Rep Online. 2010 Feb 13;66(Pt 3):m288. doi: 10.1107/S160053681000471X (PMC2983540; doi:10.1107/S160053681000471X)
Supplement: Supplementary file 1 [file e-66-0m288-sup1.cif]

##############################################################################
###                                                                        ###
###        Electronic paper (Acta Crystallographica Section E)             ###
###                                                                        ###
##############################################################################
#                                                                            #
# This CIF contains the data in a paper accepted for publication in Acta     #
# Crystallographica Section E. It conforms to the requirements of Notes      #
# for Authors for Section E, and has been peer reviewed under the auspices   #
# of the IUCr Commission on Journals.                                        #
#                                                                            #
# Full details of the Crystallographic Information File format               #
# are given in the paper "The Crystallographic Information File (CIF):       #
# a New Standard Archive File for Crystallography" by S. R. Hall, F. H.      #
# Allen and I. D. Brown [Acta Cryst. (1991), A47, 655-685].                  #
#                                                                            #
# The current version of the core CIF dictionary is obtainable from          #
# ftp://ftp.iucr.org/pub/cif_core.dic. The current version number is 2.4.    #
#                                                                            #
# Software is freely available for graphical display of the structure(s) in  #
# this CIF.  For information consult the CIF home page http://www.iucr.org/  #
# cif/home.html                                                              #
#                                                                            #
# This file may be used for bona fide research purposes within the           #
# scientific community so long as proper attribution is given to the journal # 
# article from which it was obtained.                                        #
#                                                                            #
##############################################################################
                                             
data_I
_audit_creation_method     SHELXL-97
_chemical_name_systematic
;
Aqua[N-phenyl-2-(quinolin-8-yloxy)acetamide]dinitratozinc(II)
;
_chemical_name_common     ?
_chemical_formula_moiety     'C17 H16 N4 O9 Zn'
_chemical_formula_sum     'C17 H16 N4 O9 Zn'
_chemical_formula_iupac     '[Zn (N O3)2 (C17 H14 N2 O2) (H2 O)]'
_chemical_formula_weight     485.71
_chemical_melting_point     ?
_symmetry_cell_setting     triclinic
_symmetry_space_group_name_H-M     'P -1'
_symmetry_space_group_name_Hall     '-P 1'
loop_
    _symmetry_equiv_pos_as_xyz
    'x, y, z'
    '-x, -y, -z'
_cell_length_a     7.9980(14)
_cell_length_b     9.5109(16)
_cell_length_c     13.359(2)
_cell_angle_alpha     94.876(2)
_cell_angle_beta     96.496(2)
_cell_angle_gamma     106.031(2)
_cell_volume     963.2(3)
_cell_formula_units_Z     2
_cell_measurement_reflns_used     4639
_cell_measurement_theta_min     2.57
_cell_measurement_theta_max     26.38
_cell_measurement_temperature     296(2)
_exptl_crystal_description     Prism
_exptl_crystal_colour     Colorless
_exptl_crystal_size_max     0.30
_exptl_crystal_size_mid     0.19
_exptl_crystal_size_min     0.11
_exptl_crystal_density_diffrn     1.675
_exptl_crystal_density_meas     ?
_exptl_crystal_density_method     'not measured'
_exptl_crystal_F_000     496
_exptl_absorpt_coefficient_mu     1.336
_exptl_absorpt_correction_type     multi-scan
_exptl_absorpt_process_details     '(SADABS; Bruker, 1997)'
_exptl_absorpt_correction_T_min     0.745
_exptl_absorpt_correction_T_max     0.863
_exptl_special_details
;
;
_diffrn_ambient_temperature     296(2)
_diffrn_radiation_type     MoK\a
_diffrn_radiation_wavelength     0.71073
_diffrn_radiation_source     'fine-focus sealed tube'
_diffrn_radiation_monochromator     graphite
_diffrn_measurement_device_type     'Bruker SMART CCD'
_diffrn_measurement_method     '\f and \w scans'
_diffrn_detector_area_resol_mean     ?
_diffrn_reflns_number     10541
_diffrn_reflns_av_R_equivalents     0.0283
_diffrn_reflns_av_sigmaI/netI     0.0324
_diffrn_reflns_theta_min     2.24
_diffrn_reflns_theta_max     26.66
_diffrn_reflns_theta_full     26.66
_diffrn_measured_fraction_theta_max     0.991
_diffrn_measured_fraction_theta_full     0.991
_diffrn_reflns_limit_h_min     -10
_diffrn_reflns_limit_h_max     10
_diffrn_reflns_limit_k_min     -11
_diffrn_reflns_limit_k_max     11
_diffrn_reflns_limit_l_min     -16
_diffrn_reflns_limit_l_max     16
_diffrn_standards_number     ?
_diffrn_standards_interval_count     ?
_diffrn_standards_interval_time     ?
_diffrn_standards_decay_%     ?
_refine_special_details
;
;
_reflns_number_total     4030
_reflns_number_gt     3454
_reflns_threshold_expression     I>2\s(I)
_refine_ls_structure_factor_coef     Fsqd
_refine_ls_matrix_type     full
_refine_ls_R_factor_all     0.0428
_refine_ls_R_factor_gt     0.0343
_refine_ls_wR_factor_gt     0.0874
_refine_ls_wR_factor_ref     0.0926
_refine_ls_goodness_of_fit_ref     1.052
_refine_ls_restrained_S_all     1.052
_refine_ls_number_reflns     4030
_refine_ls_number_parameters     281
_refine_ls_number_restraints     0
_refine_ls_hydrogen_treatment     constr
_refine_ls_weighting_scheme     calc
_refine_ls_weighting_details
         'calc w=1/[\s^2^(Fo^2^)+(0.0544P)^2^+0.1851P] where P=(Fo^2^+2Fc^2^)/3'
_atom_sites_solution_hydrogens     geom
_atom_sites_solution_primary     direct
_atom_sites_solution_secondary     difmap
_refine_ls_shift/su_max     0.000
_refine_ls_shift/su_mean     0.000
_refine_diff_density_max     0.662
_refine_diff_density_min     -0.389
_refine_ls_extinction_method     none
_refine_ls_extinction_coef     ?
loop_
    _atom_type_symbol
    _atom_type_description
    _atom_type_scat_dispersion_real
    _atom_type_scat_dispersion_imag
    _atom_type_scat_source
    'C' 'C' 0.0033 0.0016
                         'International Tables Vol C Tables 4.2.6.8 and 6.1.1.4'
    'H' 'H' 0.0000 0.0000
                         'International Tables Vol C Tables 4.2.6.8 and 6.1.1.4'
    'N' 'N' 0.0061 0.0033
                         'International Tables Vol C Tables 4.2.6.8 and 6.1.1.4'
    'O' 'O' 0.0106 0.0060
                         'International Tables Vol C Tables 4.2.6.8 and 6.1.1.4'
    'Zn' 'Zn' 0.2839 1.4301
                         'International Tables Vol C Tables 4.2.6.8 and 6.1.1.4'
_computing_data_collection     'SMART (Bruker, 1997)'
_computing_cell_refinement     'SAINT (Bruker, 1997)'
_computing_data_reduction     'SAINT (Bruker, 1997)'
_computing_structure_solution     'SHELXS97 (Sheldrick, 2008)'
_computing_structure_refinement     'SHELXL97 (Sheldrick, 2008)'
_computing_molecular_graphics     'SHELXTL (Sheldrick, 2008)'
_computing_publication_material     'SHELXTL (Sheldrick, 2008)'
loop_
    _atom_site_type_symbol
    _atom_site_label
    _atom_site_fract_x
    _atom_site_fract_y
    _atom_site_fract_z
    _atom_site_U_iso_or_equiv
    _atom_site_adp_type
    _atom_site_calc_flag
    _atom_site_refinement_flags
    _atom_site_occupancy
    _atom_site_disorder_assembly
    _atom_site_disorder_group
    Zn Zn1 0.40610(3) 0.96202(3) 0.180722(18) 0.03178(10) Uani d . 1 . .
    O O1 0.3965(2) 0.74601(17) 0.24213(12) 0.0397(4) Uani d . 1 . .
    O O2 0.2694(2) 0.78947(17) 0.06551(12) 0.0379(4) Uani d . 1 . .
    O O3 0.1934(2) 0.9611(2) 0.25329(13) 0.0468(4) Uani d . 1 . .
    O O4 -0.0719(3) 0.9596(3) 0.26368(17) 0.0721(6) Uani d . 1 . .
    O O5 0.0289(3) 0.9897(3) 0.12235(16) 0.0820(8) Uani d . 1 . .
    O O6 0.4097(3) 1.1192(2) 0.08737(14) 0.0524(5) Uani d . 1 . .
    O O7 0.3915(4) 1.2818(2) 0.20478(17) 0.0757(7) Uani d . 1 . .
    O O8 0.3628(4) 1.3175(2) 0.04674(17) 0.0769(7) Uani d . 1 . .
    O O9 0.6309(2) 0.9394(2) 0.12457(14) 0.0566(5) Uani d . 1 . .
    H H9A 0.6102 0.9205 0.0626 0.085 Uiso calc R 1 . .
    H H9B 0.7372 0.9403 0.1513 0.085 Uiso d R 1 . .
    N N1 0.5583(2) 1.0166(2) 0.32636(13) 0.0337(4) Uani d . 1 . .
    N N2 0.2226(3) 0.5535(2) -0.00405(15) 0.0401(5) Uani d . 1 . .
    H H2 0.2306 0.4695 0.0117 0.048 Uiso calc R 1 . .
    N N3 0.0477(3) 0.9699(2) 0.21100(16) 0.0447(5) Uani d . 1 . .
    N N4 0.3863(3) 1.2425(2) 0.11447(17) 0.0480(5) Uani d . 1 . .
    C C1 0.6333(3) 1.1531(3) 0.36958(19) 0.0450(6) Uani d . 1 . .
    H H1 0.6103 1.2301 0.3375 0.054 Uiso calc R 1 . .
    C C2 0.7469(4) 1.1865(3) 0.4625(2) 0.0530(7) Uani d . 1 . .
    H H2A 0.7961 1.2840 0.4912 0.064 Uiso calc R 1 . .
    C C3 0.7839(4) 1.0767(3) 0.50957(19) 0.0528(7) Uani d . 1 . .
    H H3 0.8605 1.0985 0.5703 0.063 Uiso calc R 1 . .
    C C4 0.7068(3) 0.9290(3) 0.46704(17) 0.0431(6) Uani d . 1 . .
    C C5 0.7382(4) 0.8075(4) 0.5099(2) 0.0566(7) Uani d . 1 . .
    H H5 0.8126 0.8223 0.5711 0.068 Uiso calc R 1 . .
    C C6 0.6612(4) 0.6687(4) 0.4632(2) 0.0608(8) Uani d . 1 . .
    H H6 0.6842 0.5897 0.4927 0.073 Uiso calc R 1 . .
    C C7 0.5464(4) 0.6413(3) 0.37011(19) 0.0510(7) Uani d . 1 . .
    H H7 0.4958 0.5456 0.3383 0.061 Uiso calc R 1 . .
    C C8 0.5119(3) 0.7573(3) 0.32834(17) 0.0370(5) Uani d . 1 . .
    C C9 0.5925(3) 0.9046(3) 0.37403(16) 0.0343(5) Uani d . 1 . .
    C C10 0.3655(3) 0.6234(3) 0.16737(18) 0.0411(5) Uani d . 1 . .
    H H10A 0.2877 0.5363 0.1880 0.049 Uiso calc R 1 . .
    H H10B 0.4750 0.6033 0.1567 0.049 Uiso calc R 1 . .
    C C11 0.2808(3) 0.6650(2) 0.07116(17) 0.0339(5) Uani d . 1 . .
    C C12 0.1501(3) 0.5535(3) -0.10558(18) 0.0381(5) Uani d . 1 . .
    C C13 0.1263(4) 0.4259(3) -0.1706(2) 0.0494(6) Uani d . 1 . .
    H H13 0.1577 0.3465 -0.1465 0.059 Uiso calc R 1 . .
    C C14 0.0558(4) 0.4166(3) -0.2714(2) 0.0610(8) Uani d . 1 . .
    H H14 0.0408 0.3311 -0.3150 0.073 Uiso calc R 1 . .
    C C15 0.0081(4) 0.5329(3) -0.3068(2) 0.0629(8) Uani d . 1 . .
    H H15 -0.0394 0.5267 -0.3744 0.076 Uiso calc R 1 . .
    C C16 0.0308(4) 0.6595(3) -0.2417(2) 0.0604(8) Uani d . 1 . .
    H H16 -0.0018 0.7382 -0.2661 0.072 Uiso calc R 1 . .
    C C17 0.1011(4) 0.6711(3) -0.1408(2) 0.0493(6) Uani d . 1 . .
    H H17 0.1154 0.7566 -0.0974 0.059 Uiso calc R 1 . .
loop_
    _atom_site_aniso_label
    _atom_site_aniso_U_11
    _atom_site_aniso_U_22
    _atom_site_aniso_U_33
    _atom_site_aniso_U_12
    _atom_site_aniso_U_13
    _atom_site_aniso_U_23
    Zn1 0.03517(16) 0.03244(16) 0.02720(15) 0.01224(11) -0.00243(10) 0.00149(10)
    O1 0.0471(9) 0.0359(9) 0.0332(8) 0.0153(7) -0.0107(7) -0.0015(7)
    O2 0.0448(9) 0.0303(8) 0.0348(8) 0.0113(7) -0.0075(7) -0.0007(6)
    O3 0.0357(9) 0.0719(12) 0.0367(9) 0.0229(8) 0.0013(7) 0.0082(8)
    O4 0.0428(11) 0.1124(19) 0.0713(15) 0.0334(12) 0.0168(10) 0.0182(13)
    O5 0.0611(14) 0.148(2) 0.0473(13) 0.0476(15) -0.0026(10) 0.0271(14)
    O6 0.0806(13) 0.0421(10) 0.0500(11) 0.0342(10) 0.0243(10) 0.0164(8)
    O7 0.115(2) 0.0597(14) 0.0523(13) 0.0335(13) 0.0008(12) -0.0042(11)
    O8 0.126(2) 0.0575(13) 0.0664(14) 0.0540(14) 0.0119(13) 0.0232(11)
    O9 0.0378(10) 0.0931(15) 0.0413(10) 0.0280(10) 0.0000(8) -0.0016(10)
    N1 0.0325(10) 0.0397(11) 0.0271(9) 0.0100(8) -0.0001(7) 0.0016(8)
    N2 0.0509(12) 0.0290(10) 0.0365(11) 0.0114(9) -0.0060(9) -0.0010(8)
    N3 0.0375(11) 0.0521(13) 0.0450(12) 0.0175(9) -0.0009(9) 0.0022(10)
    N4 0.0587(14) 0.0367(11) 0.0504(13) 0.0177(10) 0.0046(11) 0.0070(10)
    C1 0.0481(14) 0.0432(14) 0.0376(13) 0.0074(11) 0.0004(11) -0.0016(11)
    C2 0.0539(16) 0.0532(16) 0.0370(14) -0.0016(13) -0.0032(12) -0.0062(12)
    C3 0.0450(15) 0.0700(19) 0.0307(13) 0.0029(13) -0.0070(11) -0.0007(12)
    C4 0.0370(13) 0.0630(16) 0.0257(11) 0.0110(11) -0.0010(9) 0.0032(11)
    C5 0.0592(17) 0.079(2) 0.0327(13) 0.0256(15) -0.0087(12) 0.0133(14)
    C6 0.077(2) 0.068(2) 0.0456(16) 0.0351(17) -0.0035(14) 0.0193(14)
    C7 0.0645(17) 0.0495(15) 0.0398(14) 0.0212(13) -0.0035(12) 0.0092(12)
    C8 0.0382(12) 0.0444(13) 0.0282(11) 0.0142(10) -0.0012(9) 0.0045(9)
    C9 0.0299(11) 0.0461(13) 0.0263(11) 0.0110(9) 0.0023(8) 0.0043(9)
    C10 0.0516(14) 0.0333(12) 0.0362(12) 0.0150(10) -0.0056(10) -0.0008(10)
    C11 0.0323(11) 0.0328(12) 0.0340(12) 0.0080(9) -0.0006(9) 0.0021(9)
    C12 0.0377(12) 0.0352(12) 0.0351(12) 0.0043(9) -0.0016(9) -0.0008(9)
    C13 0.0568(16) 0.0402(14) 0.0447(14) 0.0107(12) -0.0035(12) -0.0051(11)
    C14 0.072(2) 0.0539(17) 0.0426(15) 0.0062(14) -0.0029(14) -0.0165(13)
    C15 0.075(2) 0.0621(19) 0.0345(14) 0.0007(15) -0.0108(13) -0.0008(13)
    C16 0.073(2) 0.0503(17) 0.0489(16) 0.0117(14) -0.0149(14) 0.0106(13)
    C17 0.0614(17) 0.0370(13) 0.0413(14) 0.0084(12) -0.0077(12) -0.0008(11)
_geom_special_details
;
;
loop_
    _geom_bond_atom_site_label_1
    _geom_bond_atom_site_label_2
    _geom_bond_site_symmetry_2
    _geom_bond_distance
    _geom_bond_publ_flag
    Zn1 O6 . 2.0231(17) yes
    Zn1 O3 . 2.0494(17) yes
    Zn1 O9 . 2.0818(17) yes
    Zn1 O2 . 2.1110(15) yes
    Zn1 N1 . 2.1166(17) yes
    Zn1 O1 . 2.2612(16) yes
    O1 C8 . 1.369(3) ?
    O1 C10 . 1.416(3) ?
    O2 C11 . 1.220(3) ?
    O3 N3 . 1.264(3) ?
    O4 N3 . 1.238(3) ?
    O5 N3 . 1.214(3) ?
    O6 N4 . 1.266(3) ?
    O7 N4 . 1.225(3) ?
    O8 N4 . 1.228(3) ?
    O9 H9A . 0.8200 ?
    O9 H9B . 0.8812 ?
    N1 C1 . 1.320(3) ?
    N1 C9 . 1.360(3) ?
    N2 C11 . 1.339(3) ?
    N2 C12 . 1.414(3) ?
    N2 H2 . 0.8600 ?
    C1 C2 . 1.409(4) ?
    C1 H1 . 0.9300 ?
    C2 C3 . 1.347(4) ?
    C2 H2A . 0.9300 ?
    C3 C4 . 1.408(4) ?
    C3 H3 . 0.9300 ?
    C4 C5 . 1.403(4) ?
    C4 C9 . 1.418(3) ?
    C5 C6 . 1.354(4) ?
    C5 H5 . 0.9300 ?
    C6 C7 . 1.418(4) ?
    C6 H6 . 0.9300 ?
    C7 C8 . 1.358(3) ?
    C7 H7 . 0.9300 ?
    C8 C9 . 1.421(3) ?
    C10 C11 . 1.518(3) ?
    C10 H10A . 0.9700 ?
    C10 H10B . 0.9700 ?
    C12 C17 . 1.384(4) ?
    C12 C13 . 1.385(3) ?
    C13 C14 . 1.385(4) ?
    C13 H13 . 0.9300 ?
    C14 C15 . 1.370(4) ?
    C14 H14 . 0.9300 ?
    C15 C16 . 1.379(4) ?
    C15 H15 . 0.9300 ?
    C16 C17 . 1.384(4) ?
    C16 H16 . 0.9300 ?
    C17 H17 . 0.9300 ?
loop_
    _geom_angle_atom_site_label_1
    _geom_angle_atom_site_label_2
    _geom_angle_atom_site_label_3
    _geom_angle_site_symmetry_1
    _geom_angle_site_symmetry_3
    _geom_angle
    _geom_angle_publ_flag
    O6 Zn1 O3 . . 103.05(7) yes
    O6 Zn1 O9 . . 86.57(8) yes
    O3 Zn1 O9 . . 170.28(7) yes
    O6 Zn1 O2 . . 93.07(7) yes
    O3 Zn1 O2 . . 95.75(7) yes
    O9 Zn1 O2 . . 85.04(7) yes
    O6 Zn1 N1 . . 120.13(8) yes
    O3 Zn1 N1 . . 86.60(7) yes
    O9 Zn1 N1 . . 87.29(7) yes
    O2 Zn1 N1 . . 145.38(7) yes
    O6 Zn1 O1 . . 163.42(7) yes
    O3 Zn1 O1 . . 86.10(7) yes
    O9 Zn1 O1 . . 84.93(7) yes
    O2 Zn1 O1 . . 72.04(6) yes
    N1 Zn1 O1 . . 73.67(6) yes
    C8 O1 C10 . . 119.01(18) ?
    C8 O1 Zn1 . . 114.78(14) ?
    C10 O1 Zn1 . . 114.98(13) ?
    C11 O2 Zn1 . . 120.10(14) ?
    N3 O3 Zn1 . . 124.92(15) ?
    N4 O6 Zn1 . . 123.50(16) ?
    Zn1 O9 H9A . . 109.5 ?
    Zn1 O9 H9B . . 135.6 ?
    H9A O9 H9B . . 114.8 ?
    C1 N1 C9 . . 118.3(2) ?
    C1 N1 Zn1 . . 123.78(16) ?
    C9 N1 Zn1 . . 117.69(14) ?
    C11 N2 C12 . . 129.5(2) ?
    C11 N2 H2 . . 115.3 ?
    C12 N2 H2 . . 115.3 ?
    O5 N3 O4 . . 122.1(2) ?
    O5 N3 O3 . . 120.4(2) ?
    O4 N3 O3 . . 117.5(2) ?
    O7 N4 O8 . . 123.7(2) ?
    O7 N4 O6 . . 119.6(2) ?
    O8 N4 O6 . . 116.7(2) ?
    N1 C1 C2 . . 122.5(3) ?
    N1 C1 H1 . . 118.7 ?
    C2 C1 H1 . . 118.7 ?
    C3 C2 C1 . . 119.7(3) ?
    C3 C2 H2A . . 120.2 ?
    C1 C2 H2A . . 120.2 ?
    C2 C3 C4 . . 120.1(2) ?
    C2 C3 H3 . . 119.9 ?
    C4 C3 H3 . . 119.9 ?
    C5 C4 C3 . . 124.3(2) ?
    C5 C4 C9 . . 119.0(2) ?
    C3 C4 C9 . . 116.6(2) ?
    C6 C5 C4 . . 120.6(2) ?
    C6 C5 H5 . . 119.7 ?
    C4 C5 H5 . . 119.7 ?
    C5 C6 C7 . . 121.5(3) ?
    C5 C6 H6 . . 119.3 ?
    C7 C6 H6 . . 119.3 ?
    C8 C7 C6 . . 118.8(3) ?
    C8 C7 H7 . . 120.6 ?
    C6 C7 H7 . . 120.6 ?
    C7 C8 O1 . . 124.8(2) ?
    C7 C8 C9 . . 121.5(2) ?
    O1 C8 C9 . . 113.7(2) ?
    N1 C9 C4 . . 122.7(2) ?
    N1 C9 C8 . . 118.74(19) ?
    C4 C9 C8 . . 118.6(2) ?
    O1 C10 C11 . . 105.98(18) ?
    O1 C10 H10A . . 110.5 ?
    C11 C10 H10A . . 110.5 ?
    O1 C10 H10B . . 110.5 ?
    C11 C10 H10B . . 110.5 ?
    H10A C10 H10B . . 108.7 ?
    O2 C11 N2 . . 124.8(2) ?
    O2 C11 C10 . . 121.6(2) ?
    N2 C11 C10 . . 113.54(19) ?
    C17 C12 C13 . . 120.1(2) ?
    C17 C12 N2 . . 123.6(2) ?
    C13 C12 N2 . . 116.3(2) ?
    C12 C13 C14 . . 120.1(3) ?
    C12 C13 H13 . . 120.0 ?
    C14 C13 H13 . . 120.0 ?
    C15 C14 C13 . . 120.1(3) ?
    C15 C14 H14 . . 120.0 ?
    C13 C14 H14 . . 120.0 ?
    C14 C15 C16 . . 119.7(3) ?
    C14 C15 H15 . . 120.1 ?
    C16 C15 H15 . . 120.1 ?
    C15 C16 C17 . . 121.1(3) ?
    C15 C16 H16 . . 119.5 ?
    C17 C16 H16 . . 119.5 ?
    C16 C17 C12 . . 119.0(3) ?
    C16 C17 H17 . . 120.5 ?
    C12 C17 H17 . . 120.5 ?
loop_
    _geom_hbond_atom_site_label_D
    _geom_hbond_atom_site_label_H
    _geom_hbond_atom_site_label_A
    _geom_hbond_site_symmetry_A
    _geom_hbond_distance_DH
    _geom_hbond_distance_HA
    _geom_hbond_distance_DA
    _geom_hbond_angle_DHA
    _geom_hbond_publ_flag
    O9 H9A O6 2_675 0.82 1.99 2.803(3) 173.3 yes
    O9 H9B O4 1_655 0.88 1.97 2.797(3) 154.9 yes
    N2 H2 O8 1_545 0.86 2.07 2.869(3) 154.7 yes
data_New_Global_Publ_Block
_journal_date_recd_electronic     2010-01-13
_journal_date_accepted     2010-02-06
_journal_name_full     'Acta Crystallographica, Section E'
_journal_year     2010
_journal_volume     66
_journal_issue      3
_journal_page_first     m288
_journal_page_last     m288
_journal_paper_category     QM
_journal_coeditor_code     BH2270
_publ_contact_author_name     'Yuan Wang'
_publ_contact_author_address
;
Department of Physics and Chemistry
Henan Polytechnic University
Jiaozuo 454000
People's Republic of China
;
_publ_contact_author_email     wangyuan08@hpu.edu.cn
_publ_contact_author_fax     ?
_publ_contact_author_phone     '86-3913987818'
_publ_section_title
;
Aqua[<i>N</i>-phenyl-2-(quinolin-8-yloxy)acetamide]dinitratozinc(II)
;
_publ_section_title_footnote     .
loop_
    _publ_author_name
    _publ_author_footnote
    _publ_author_address
    "Wu, Wei-Na" .
;
Department of Physics and Chemistry
Henan Polytechnic University
Jiaozuo 454000
People's Republic of China
;
    "Wang, Yuan" .
;
Department of Physics and Chemistry
Henan Polytechnic University
Jiaozuo 454000
People's Republic of China
;
    "Zhang, Ai-Yun" .
;
Department of Physics and Chemistry
Henan Polytechnic University
Jiaozuo 454000
People's Republic of China
;
    "Zhao, Rui-Qi" .
;
Department of Physics and Chemistry
Henan Polytechnic University
Jiaozuo 454000
People's Republic of China
;
    "Wang, Qiu-Fen" .
;
Department of Physics and Chemistry
Henan Polytechnic University
Jiaozuo 454000
People's Republic of China
;
_publ_section_synopsis     .
