# Supplementary material for: Aqua­[N-phenyl-2-(quinolin-8-yl­oxy)acetamide]dinitratozinc(II)
Source: Acta Crystallogr Sect E Struct Rep Online. 2010 Feb 13;66(Pt 3):m288. doi: 10.1107/S160053681000471X (PMC2983540; doi:10.1107/S160053681000471X)
Supplement: Supplementary file 2 [file e-66-0m288-Isup2.hkl]

# 
# h,k,l, Fc-squared, Fo-squared, sigma(Fo-squared) and status flag 
# 
data_I
_shelx_title ' z in  P-1' 
_shelx_refln_list_code          4 
_shelx_F_calc_maximum      226.84 
_exptl_crystal_F_000       496.00 
_reflns_d_resolution_high  0.7919 
 
loop_ 
 _symmetry_equiv_pos_as_xyz 
 'x, y, z' 
 '-x, -y, -z' 
 
_cell_length_a     7.9980 
_cell_length_b     9.5109 
_cell_length_c    13.3590 
_cell_angle_alpha  94.876 
_cell_angle_beta   96.496 
_cell_angle_gamma 106.031 
 
_shelx_F_squared_multiplier     1.000 
 
loop_ 
 _refln_index_h 
 _refln_index_k 
 _refln_index_l 
 _refln_F_squared_calc 
 _refln_F_squared_meas 
 _refln_F_squared_sigma 
 _refln_observed_status 
   1   0   0     5944.79     6538.44    275.76 o 
   2   0   0      802.07      795.36     19.62 o 
   3   0   0     2580.71     2720.72     41.67 o 
   4   0   0     1166.02     1155.59     20.05 o 
   5   0   0     2543.17     2462.34     38.46 o 
   6   0   0     1130.13     1115.77     28.42 o 
   7   0   0       57.43       61.81      5.85 o 
   8   0   0       13.67       25.75      9.75 o 
   9   0   0      132.42      142.92      9.82 o 
  -9   1   0       59.05       64.10      7.31 o 
  -8   1   0      140.62      135.58     14.19 o 
  -7   1   0      150.13      140.01     10.34 o 
  -6   1   0     1188.71     1151.81     22.94 o 
  -5   1   0     1187.69     1188.25     19.49 o 
  -4   1   0      530.84      551.11     13.69 o 
  -3   1   0     1973.10     2164.83     33.26 o 
  -2   1   0       68.81       99.49      2.83 o 
  -1   1   0     6477.97     6832.80    120.63 o 
   0   1   0     8768.18    10255.92   1011.43 o 
   1   1   0     2632.40     3010.24     62.38 o 
   2   1   0     2044.94     2059.87     31.72 o 
   3   1   0        3.64        6.65      1.85 o 
   4   1   0      526.94      486.21      8.96 o 
   5   1   0     1906.66     1812.58     33.90 o 
   6   1   0      625.32      599.46     13.20 o 
   7   1   0        0.92       -1.09      3.95 o 
   8   1   0        0.85        1.29      4.79 o 
   9   1   0       58.60       65.78      9.75 o 
  -9   2   0        0.18        1.89      5.21 o 
  -8   2   0      142.22      140.31      8.56 o 
  -7   2   0       48.23       59.10      4.26 o 
  -6   2   0      422.91      401.16     10.10 o 
  -5   2   0     1182.95     1252.11     24.32 o 
  -3   2   0      325.72      291.73      6.59 o 
  -2   2   0     2664.04     2783.43     49.80 o 
  -1   2   0      996.46      987.37     17.92 o 
   0   2   0     3755.92     3715.34    134.44 o 
   1   2   0     1601.36     1849.73     33.17 o 
   2   2   0      554.06      562.80     11.12 o 
   3   2   0       35.45       35.59      2.34 o 
   4   2   0      657.10      685.23     14.17 o 
   5   2   0      987.10      934.42     21.00 o 
   6   2   0       47.36       44.97      3.82 o 
   7   2   0       18.92       13.60      4.54 o 
   8   2   0       44.29       28.34      7.68 o 
 -10   3   0        3.13        1.69      5.63 o 
  -9   3   0        2.24        5.70      5.32 o 
  -8   3   0      164.38      185.74     15.77 o 
  -7   3   0       16.18       20.64      3.38 o 
  -6   3   0      767.28      770.84     16.37 o 
  -5   3   0      639.63      623.37     13.42 o 
  -3   3   0      357.93      482.96     17.14 o 
  -2   3   0     4118.60     3938.87     59.83 o 
  -1   3   0     1518.12     1549.05     30.20 o 
   0   3   0     7328.32     7538.58    173.25 o 
   1   3   0       67.71       80.60      2.51 o 
   2   3   0      612.78      688.14     13.73 o 
   3   3   0      549.89      492.04     10.78 o 
   4   3   0     1983.07     1912.37     35.64 o 
   5   3   0      215.32      213.09      7.01 o 
   6   3   0        0.91       -2.19      3.03 o 
   7   3   0        3.83       -1.37      3.38 o 
   8   3   0       15.48       13.87      5.39 o 
 -10   4   0        0.21       -0.59      5.85 o 
  -9   4   0        9.71       -4.70      4.96 o 
  -8   4   0      185.74      189.14     12.40 o 
  -7   4   0      111.36      115.47      5.80 o 
  -6   4   0      337.76      342.70      9.08 o 
  -5   4   0       62.27       74.89      3.97 o 
  -4   4   0      492.98      543.14     11.71 o 
  -3   4   0      566.22      668.16     22.61 o 
  -2   4   0       46.38       45.56      1.86 o 
  -1   4   0       45.24       36.66      2.65 o 
   0   4   0     1967.11     1984.47     30.96 o 
   1   4   0      257.19      309.36      6.06 o 
   2   4   0      383.75      428.25     13.30 o 
   3   4   0      658.15      598.30     13.04 o 
   4   4   0      282.70      266.89      7.70 o 
   5   4   0      451.75      417.40     10.78 o 
   6   4   0       11.20       10.89      3.56 o 
   7   4   0        0.60       -0.33      3.72 o 
   8   4   0       23.94        8.18      5.39 o 
  -9   5   0       65.70       65.12      5.57 o 
  -8   5   0      231.15      245.92      8.64 o 
  -7   5   0      120.67      119.14      5.91 o 
  -6   5   0      391.41      409.40     10.65 o 
  -5   5   0      107.45      125.31      5.57 o 
  -4   5   0     3424.89     3677.98     66.64 o 
  -3   5   0      846.42      835.95     17.92 o 
  -2   5   0      898.56      830.87     13.92 o 
  -1   5   0      380.32      340.98      6.75 o 
   0   5   0      307.08      301.25     11.95 o 
   1   5   0      507.61      490.12      9.14 o 
   2   5   0      302.69      296.07      7.93 o 
   3   5   0      197.89      198.69      6.56 o 
   4   5   0      580.87      552.52     18.63 o 
   5   5   0       59.14       61.17      4.75 o 
   6   5   0        0.31        1.20      3.63 o 
   7   5   0        6.78        8.66      4.17 o 
  -9   6   0      180.54      173.36      7.96 o 
  -8   6   0      510.42      488.12     12.85 o 
  -7   6   0      286.97      283.88      8.86 o 
  -6   6   0      144.59      157.14      6.99 o 
  -5   6   0      150.75      205.21      6.93 o 
  -4   6   0     1024.62      979.79     19.68 o 
  -3   6   0      631.83      607.06     10.96 o 
  -2   6   0     2016.56     1948.67     30.83 o 
  -1   6   0      395.43      402.04      8.14 o 
   0   6   0        0.14       17.07      5.91 o 
   1   6   0      781.54      763.36     22.90 o 
   2   6   0      757.66      758.84     27.69 o 
   3   6   0      726.83      693.29     15.44 o 
   4   6   0       54.62       54.16      4.51 o 
   5   6   0       13.67        9.44      3.86 o 
   6   6   0       11.98        4.77      6.54 o 
  -9   7   0      169.61      166.67     13.37 o 
  -8   7   0      363.62      348.71     15.48 o 
  -7   7   0       93.40       97.54      6.97 o 
  -6   7   0       10.45        9.89      4.22 o 
  -5   7   0      123.16      118.82      5.46 o 
  -4   7   0      298.02      300.06      8.53 o 
  -3   7   0     1179.52     1143.64     19.24 o 
  -2   7   0      653.03      671.70     12.28 o 
  -1   7   0      357.33      352.28      7.84 o 
   0   7   0       35.47       37.56      2.64 o 
   1   7   0      742.12      763.51     17.78 o 
   2   7   0       52.91       55.77      4.15 o 
   3   7   0      175.82      177.75      8.18 o 
   4   7   0      259.70      243.34     15.28 o 
   5   7   0       65.28       55.99     14.78 o 
   6   7   0       17.46        9.64      5.39 o 
  -9   8   0       76.35       87.68      8.36 o 
  -8   8   0      114.74      125.82     20.99 o 
  -7   8   0       31.15       29.36      5.67 o 
  -6   8   0       54.79       51.97      4.78 o 
  -5   8   0        1.27       10.13      3.50 o 
  -4   8   0      457.51      451.74     11.37 o 
  -3   8   0      848.80      840.14     18.15 o 
  -2   8   0     2037.71     1976.39     51.96 o 
  -1   8   0      306.89      273.80      7.04 o 
   0   8   0      146.74      131.12      7.97 o 
   1   8   0        2.80        2.15      3.53 o 
   2   8   0      134.79      144.47      6.76 o 
   3   8   0      310.11      317.41     11.86 o 
   4   8   0      149.39      136.80      8.33 o 
   5   8   0        0.39       -4.43      5.02 o 
  -8   9   0      113.57      111.67     16.85 o 
  -7   9   0       94.58       89.86     12.12 o 
  -6   9   0       35.05       32.44      5.85 o 
  -5   9   0       87.49       97.41      8.57 o 
  -4   9   0      291.85      314.19     12.61 o 
  -3   9   0      655.65      694.77     21.00 o 
  -2   9   0      148.09      170.16     11.09 o 
  -1   9   0       16.17       13.61      3.65 o 
   0   9   0        7.07        7.29      6.21 o 
   1   9   0      340.98      347.74     16.55 o 
   2   9   0      187.68      188.74      9.34 o 
   3   9   0      103.06      114.74      8.57 o 
   4   9   0        0.48       -3.17      5.21 o 
  -7  10   0        9.57        8.36      5.81 o 
  -6  10   0       36.13       30.88      5.96 o 
  -5  10   0      405.71      439.71     21.28 o 
  -4  10   0      223.50      232.75     10.93 o 
  -3  10   0       35.76       40.58      5.21 o 
  -2  10   0        0.25       -3.69      3.69 o 
  -1  10   0        5.20        6.66      3.95 o 
   0  10   0      257.66      254.61     11.82 o 
   1  10   0      133.27      164.66      9.17 o 
   2  10   0       68.63       75.98     12.41 o 
  -6  11   0       41.76       40.20      8.87 o 
  -5  11   0       56.55       60.89      8.87 o 
  -4  11   0      112.22      128.87     11.23 o 
  -1  11   0       11.83        5.91      5.91 o 
   0  11   0       61.61       60.54      6.47 o 
   1  11   0       48.95       49.60      6.47 o 
  -1 -11   1        0.85        0.08      4.79 o 
   0 -11   1       94.95       98.40     18.62 o 
   1 -11   1      108.59      118.80     10.34 o 
   2 -11   1       74.72       87.49     10.64 o 
   3 -11   1        0.28        0.20      4.37 o 
   4 -11   1        2.90        2.36      5.91 o 
   5 -11   1       19.24       14.78      7.09 o 
   6 -11   1       67.16       75.67     10.64 o 
  -2 -10   1       46.04       43.74      6.23 o 
  -1 -10   1        6.66        6.53      6.80 o 
   0 -10   1      194.65      194.29      9.34 o 
   1 -10   1       23.94       22.63      4.54 o 
   2 -10   1      163.23      144.28     12.71 o 
   3 -10   1      145.85      142.68      8.14 o 
   4 -10   1       19.66       19.51      5.02 o 
   5 -10   1      162.30      158.53      9.20 o 
   6 -10   1      239.52      265.31     11.91 o 
   7 -10   1      113.78      138.10      9.20 o 
  -4  -9   1       72.43       74.47      7.49 o 
  -3  -9   1       54.15       40.29      6.05 o 
  -2  -9   1       62.50       48.47      5.81 o 
  -1  -9   1      139.09      158.37      8.33 o 
   0  -9   1       38.76       37.78      7.39 o 
   1  -9   1      521.23      520.22     15.40 o 
   2  -9   1      294.46      279.69      8.15 o 
   3  -9   1       23.36       29.85      4.15 o 
   4  -9   1       75.32       68.72      5.19 o 
   5  -9   1      201.89      202.43     11.49 o 
   6  -9   1       46.41       56.58      5.23 o 
   7  -9   1        4.36        4.65      4.07 o 
   8  -9   1       36.01       35.25      6.47 o 
  -5  -8   1      120.72      118.49      8.98 o 
  -4  -8   1       58.51       55.67      6.47 o 
  -3  -8   1       58.93       55.75      5.81 o 
  -2  -8   1       96.71       99.64      6.65 o 
  -1  -8   1        4.43        4.73      3.55 o 
   0  -8   1      640.20      593.39     33.14 o 
   1  -8   1        5.09        1.63      3.75 o 
   2  -8   1      138.40      141.67      5.07 o 
   3  -8   1      224.71      203.86     13.81 o 
   4  -8   1      230.10      224.37      7.60 o 
   5  -8   1      108.78      120.14      5.78 o 
   6  -8   1        3.02        3.05      3.38 o 
   7  -8   1        8.68        3.45      3.86 o 
   8  -8   1        4.57        1.45      4.17 o 
   9  -8   1       29.24       26.04      5.20 o 
  -6  -7   1       79.31       92.45      8.08 o 
  -5  -7   1       30.73       27.68      5.63 o 
  -4  -7   1       36.07       36.03      5.39 o 
  -3  -7   1        5.36        0.00      3.76 o 
  -2  -7   1       47.43       47.58      7.18 o 
  -1  -7   1      501.19      504.93     12.02 o 
   0  -7   1      125.47      113.83      4.51 o 
   1  -7   1       49.41       60.98      5.46 o 
   2  -7   1       47.22       60.13      3.09 o 
   3  -7   1      540.13      559.41     10.50 o 
   4  -7   1      417.36      426.43     10.46 o 
   5  -7   1      630.28      601.30     13.76 o 
   6  -7   1      156.62      163.14      6.71 o 
   7  -7   1        0.17       -1.01      3.63 o 
   8  -7   1       17.80       27.79      4.60 o 
   9  -7   1      157.73      153.11      7.85 o 
  -6  -6   1       23.69       13.32      5.39 o 
  -5  -6   1      164.15      146.11      7.64 o 
  -4  -6   1      222.37      234.21     10.34 o 
  -3  -6   1        1.28        1.59      2.78 o 
  -2  -6   1      383.70      367.74     14.64 o 
  -1  -6   1     1037.27     1015.83     17.16 o 
   0  -6   1     3060.74     2926.16     45.72 o 
   1  -6   1      158.35      177.84      4.94 o 
   3  -6   1      463.94      428.12      8.29 o 
   4  -6   1      603.01      561.83     12.51 o 
   5  -6   1     1452.23     1415.60     27.75 o 
   6  -6   1      244.43      249.97      7.96 o 
   7  -6   1       24.80       20.49      3.86 o 
   8  -6   1      172.75      168.75      8.29 o 
   9  -6   1       89.10       90.37      6.35 o 
  -7  -5   1       23.84       20.36      4.54 o 
  -6  -5   1      291.51      302.32     11.65 o 
  -5  -5   1       61.90       58.00      4.51 o 
  -4  -5   1       21.64       20.64      3.38 o 
  -3  -5   1       32.63       32.34      3.94 o 
  -2  -5   1      686.70      679.38     14.31 o 
  -1  -5   1     1234.98     1178.83     19.32 o 
   0  -5   1     2738.60     2585.62     40.42 o 
   1  -5   1       52.27       47.02      3.67 o 
   3  -5   1      252.16      235.21      5.17 o 
   4  -5   1     1172.28     1154.49     22.63 o 
   5  -5   1      753.43      709.32     16.31 o 
   6  -5   1       59.55       54.93      4.07 o 
   7  -5   1      136.34      137.24      6.14 o 
   8  -5   1      219.13      217.15      8.18 o 
   9  -5   1      208.09      212.89      8.64 o 
  -8  -4   1      140.03      107.14      9.75 o 
  -7  -4   1      147.96      145.97      6.96 o 
  -6  -4   1      117.15      114.28      6.02 o 
  -5  -4   1       65.06       61.04      4.31 o 
  -4  -4   1       11.10        7.31      3.43 o 
  -3  -4   1     1354.99     1426.55     35.91 o 
  -2  -4   1     1367.99     1421.91     27.63 o 
  -1  -4   1     1305.57     1239.37     19.84 o 
   0  -4   1      559.42      574.20      9.93 o 
   1  -4   1       18.40        9.04      1.38 o 
   2  -4   1      638.30      640.72     10.76 o 
   3  -4   1     2822.00     2954.25     45.49 o 
   4  -4   1      448.70      413.11      9.44 o 
   5  -4   1      704.79      697.29     14.79 o 
   6  -4   1       11.02       10.00      3.63 o 
   7  -4   1      119.82      107.26      6.89 o 
   8  -4   1      329.68      324.00     10.02 o 
   9  -4   1      312.80      295.56     12.74 o 
  -8  -3   1      310.58      280.79     17.14 o 
  -7  -3   1       72.04       78.01      5.20 o 
  -6  -3   1      368.24      344.87      9.62 o 
  -5  -3   1      133.43      133.39      5.68 o 
  -4  -3   1       18.53       15.46      3.34 o 
  -3  -3   1     1062.99     1055.43     20.44 o 
  -2  -3   1     1870.65     1925.06     29.95 o 
  -1  -3   1     1746.53     1718.35     28.31 o 
   0  -3   1     1177.78     1188.65     34.72 o 
   1  -3   1      920.95      971.70     15.49 o 
   2  -3   1     2039.31     2093.09     37.46 o 
   3  -3   1      674.56      622.02     18.15 o 
   4  -3   1     1909.84     1933.57     35.81 o 
   5  -3   1       41.36       43.74      7.09 o 
   6  -3   1      147.75      146.44      5.87 o 
   7  -3   1      170.68      163.09      7.65 o 
   8  -3   1      169.94      163.71      9.17 o 
   9  -3   1       79.77       75.68      7.52 o 
  -9  -2   1       39.52       44.52      8.87 o 
  -8  -2   1      221.46      222.56     11.23 o 
  -7  -2   1       73.30       59.81      6.05 o 
  -6  -2   1      111.49      112.48      5.89 o 
  -5  -2   1       36.01       33.42      4.18 o 
  -4  -2   1      102.86      111.95      5.72 o 
  -3  -2   1        6.57        6.26      1.17 o 
  -2  -2   1        9.96       11.62      1.39 o 
  -1  -2   1     1132.33     1276.95     24.37 o 
   0  -2   1       69.90       89.15      3.64 o 
   1  -2   1      331.88      300.64      5.46 o 
   2  -2   1      109.65      124.49      5.21 o 
   3  -2   1      389.01      358.43      7.73 o 
   4  -2   1      318.23      319.15      7.60 o 
   5  -2   1      217.77      235.90      8.23 o 
   6  -2   1        0.45       -2.34      2.34 o 
   7  -2   1        1.85       -2.48      2.90 o 
   8  -2   1      138.81      136.39      8.56 o 
   9  -2   1      163.93      170.92     10.03 o 
  -9  -1   1       31.05       25.22      6.23 o 
  -8  -1   1      294.33      290.51     12.33 o 
  -7  -1   1       17.63       21.02      4.60 o 
  -6  -1   1        2.66        6.93      2.69 o 
  -5  -1   1      888.73      873.34     17.66 o 
  -4  -1   1      692.33      685.38     11.95 o 
  -3  -1   1     2195.45     2102.58     32.45 o 
  -2  -1   1     4869.01     5004.53     75.78 o 
  -1  -1   1     2956.31     3199.63     70.40 o 
   0  -1   1     1812.64     1846.81     97.56 o 
   1  -1   1     1723.84     1932.00     34.57 o 
   2  -1   1      519.84      518.62     10.12 o 
   3  -1   1      332.96      395.12      6.89 o 
   4  -1   1        2.80        0.33      1.52 o 
   5  -1   1       41.71       42.56      5.91 o 
   6  -1   1        1.53        0.12      2.50 o 
   7  -1   1       43.88       42.56      5.43 o 
   8  -1   1      364.81      331.12     12.96 o 
   9  -1   1       78.82       90.69      8.14 o 
  -9   0   1      193.37      187.88     12.12 o 
  -8   0   1      436.83      422.60     14.83 o 
  -7   0   1       92.96       95.77      6.69 o 
  -6   0   1       94.73      113.65      5.13 o 
  -5   0   1      421.06      382.12      7.46 o 
  -4   0   1     4139.07     4157.61     63.58 o 
  -3   0   1     1171.27     1124.19     17.83 o 
  -2   0   1     4733.33     5174.51     78.14 o 
  -1   0   1      732.81      841.65     22.53 o 
   1   0   1     1773.19     2133.33     32.39 o 
   2   0   1     7264.87     8177.65    123.15 o 
   3   0   1        4.17       10.78      1.15 o 
   4   0   1        4.50        4.26      1.35 o 
   5   0   1      282.54      289.46     10.04 o 
   6   0   1      895.36      877.83     23.41 o 
   7   0   1      358.09      364.22     12.96 o 
   8   0   1      151.17      146.23      8.98 o 
   9   0   1       17.49       11.68      6.05 o 
  -9   1   1      152.83      167.00     10.01 o 
  -8   1   1      147.42      169.63      9.59 o 
  -7   1   1       11.09       16.83      4.37 o 
  -6   1   1      203.75      208.17      6.67 o 
  -5   1   1      181.53      175.33      6.38 o 
  -4   1   1     2072.53     2196.20     34.06 o 
  -3   1   1     5091.00     5791.11    147.20 o 
  -2   1   1     3629.95     4237.61     73.38 o 
  -1   1   1      602.66      588.25     17.82 o 
   0   1   1      208.44      229.70      5.81 o 
   1   1   1     3074.11     3532.51     62.23 o 
   2   1   1     2414.75     2513.97     44.74 o 
   3   1   1      930.30      889.02     14.49 o 
   4   1   1      339.85      336.12      6.62 o 
   5   1   1      256.96      248.02      7.74 o 
   6   1   1      806.17      777.96     16.58 o 
   7   1   1       72.15       74.79      6.47 o 
   8   1   1       87.14       74.63      7.31 o 
   9   1   1        4.36       -0.41      5.39 o 
 -10   2   1       58.59       60.74      7.72 o 
  -9   2   1       63.89       67.59      7.98 o 
  -8   2   1       14.01       29.89      5.63 o 
  -7   2   1        5.03        8.04      2.94 o 
  -6   2   1        7.37        7.40      2.56 o 
  -5   2   1     1467.14     1440.78     23.04 o 
  -4   2   1     1047.48     1210.42     28.75 o 
  -3   2   1       85.94       86.31      6.91 o 
  -2   2   1      416.11      440.81      9.44 o 
  -1   2   1     1136.32     1156.19     34.56 o 
   0   2   1     2627.54     2660.90     77.87 o 
   1   2   1      134.57      122.22      3.60 o 
   2   2   1      264.13      262.37      6.67 o 
   3   2   1       44.42       38.31      2.43 o 
   4   2   1       12.93       14.15      2.34 o 
   5   2   1      420.64      391.01      9.72 o 
   6   2   1      425.50      404.14      9.11 o 
   7   2   1       13.97       14.60      4.79 o 
   8   2   1        1.59        1.58      4.96 o 
 -10   3   1       51.07       46.45      8.28 o 
  -9   3   1      102.78       91.01      7.98 o 
  -8   3   1       84.97       93.80      5.89 o 
  -7   3   1       39.87       38.08      3.86 o 
  -6   3   1       95.99      101.12      4.88 o 
  -5   3   1      703.59      667.10     14.10 o 
  -4   3   1     2749.65     2821.46     48.46 o 
  -3   3   1     1980.49     2009.40     31.13 o 
  -2   3   1        0.92        0.13      0.94 o 
  -1   3   1       20.68       23.63      1.24 o 
   0   3   1     9628.34     9647.17    240.91 o 
   1   3   1      705.66      623.72     11.41 o 
   2   3   1      775.50      713.32     14.17 o 
   3   3   1      453.42      477.05     10.64 o 
   4   3   1      336.98      345.32      8.93 o 
   5   3   1      545.98      516.07     12.22 o 
   6   3   1      641.67      627.92     18.70 o 
   7   3   1       38.09       50.62      6.23 o 
   8   3   1        4.43        1.89      5.21 o 
 -10   4   1       77.40       74.73      8.14 o 
  -9   4   1       92.50       84.11      6.02 o 
  -8   4   1       15.46       10.12      3.82 o 
  -7   4   1        4.73        4.46      3.17 o 
  -6   4   1        5.21       14.54      2.94 o 
  -5   4   1     1694.56     1741.31     32.87 o 
  -4   4   1     1413.65     1420.12     22.68 o 
  -3   4   1      940.11      905.82     14.89 o 
  -2   4   1      128.49      128.94      4.61 o 
  -1   4   1      160.84      187.55      4.48 o 
   0   4   1     4098.23     4085.20     62.42 o 
   1   4   1     3127.60     3186.22     49.57 o 
   2   4   1       83.44       70.35      3.45 o 
   3   4   1       29.84       29.04      2.91 o 
   4   4   1       51.48       43.05      3.60 o 
   5   4   1      633.09      565.37     13.74 o 
   6   4   1      510.13      470.20     12.22 o 
   7   4   1       52.32       53.85      8.62 o 
  -9   5   1       85.45       86.86      8.91 o 
  -8   5   1        6.54        6.66      3.97 o 
  -7   5   1        7.43        5.71      3.17 o 
  -6   5   1      231.87      247.91      7.49 o 
  -5   5   1      485.99      466.28     10.91 o 
  -4   5   1       78.70       84.53      7.09 o 
  -3   5   1       23.29       27.32      2.49 o 
  -2   5   1      325.32      298.54      6.16 o 
  -1   5   1      157.65      145.92      5.97 o 
   0   5   1     3249.58     3205.09     49.63 o 
   1   5   1       56.07       57.70      3.18 o 
   2   5   1      169.01      163.50      8.44 o 
   3   5   1       56.31       45.70      4.56 o 
   4   5   1      373.20      364.68      9.85 o 
   5   5   1      324.90      289.21      9.72 o 
   6   5   1      180.59      159.16      7.36 o 
   7   5   1        2.73        4.35      4.07 o 
  -9   6   1       58.89       53.84      5.44 o 
  -8   6   1       80.71       88.25      5.68 o 
  -7   6   1      167.33      170.71      7.01 o 
  -6   6   1      322.40      311.12      8.63 o 
  -5   6   1      340.07      318.03      8.78 o 
  -4   6   1       82.50      111.25      8.87 o 
  -3   6   1       51.60       55.21      2.82 o 
  -2   6   1     2331.96     2331.19     36.67 o 
  -1   6   1      958.74      980.63     16.64 o 
   0   6   1     2592.72     2450.22     38.63 o 
   1   6   1       21.60       17.73      2.97 o 
   2   6   1      147.93      151.47      6.17 o 
   3   6   1      362.64      338.25     13.41 o 
   4   6   1      106.11      108.64      8.95 o 
   5   6   1      160.37      131.76      9.18 o 
   6   6   1       34.74       33.77      4.75 o 
  -9   7   1        0.01        1.96      5.39 o 
  -8   7   1      220.22      227.24     20.99 o 
  -7   7   1      180.78      183.15      7.41 o 
  -6   7   1      184.77      187.00      6.93 o 
  -5   7   1      337.27      348.98      9.44 o 
  -4   7   1        9.54       13.99      2.94 o 
  -3   7   1       33.17       39.52      2.79 o 
  -2   7   1       18.15       21.97      2.41 o 
  -1   7   1      754.06      760.29     17.06 o 
   0   7   1      370.48      353.13      9.48 o 
   1   7   1       19.42       17.25      4.57 o 
   2   7   1        5.68        8.26      4.73 o 
   3   7   1       11.75        9.73      3.38 o 
   4   7   1       78.70       83.83      5.64 o 
   5   7   1       74.03       72.88      5.72 o 
  -9   8   1        0.37       -2.00      5.39 o 
  -8   8   1       47.95       57.77      6.89 o 
  -7   8   1       18.29       19.64      6.50 o 
  -6   8   1      239.92      228.77     10.03 o 
  -5   8   1      143.65      143.28      6.36 o 
  -4   8   1       13.24       21.52      4.54 o 
  -3   8   1        2.86        9.02      2.41 o 
  -2   8   1      363.77      346.88      8.28 o 
  -1   8   1       87.12       78.55      3.82 o 
   0   8   1      232.97      227.08      7.75 o 
   1   8   1       40.04       41.94      4.22 o 
   2   8   1        0.31        1.07      3.32 o 
   3   8   1      126.70      122.81      6.52 o 
   4   8   1      136.97      136.51      8.50 o 
   5   8   1      103.61       99.79      8.33 o 
  -8   9   1       19.75       27.17      6.47 o 
  -7   9   1       42.58       43.38      7.68 o 
  -6   9   1      239.63      232.03     10.65 o 
  -5   9   1       73.06       93.37      7.39 o 
  -4   9   1      103.41      126.37      7.66 o 
  -3   9   1      400.38      409.22     11.15 o 
  -2   9   1       21.92       26.11      3.95 o 
  -1   9   1      294.69      311.65      9.47 o 
   0   9   1      323.39      337.59     11.58 o 
   1   9   1        1.62        1.67      3.74 o 
   2   9   1       70.49       63.40      6.21 o 
   3   9   1      108.21      113.64      7.91 o 
  -7  10   1       89.10      110.82      8.75 o 
  -6  10   1       29.09       31.95      6.39 o 
  -5  10   1       36.08       34.97      9.46 o 
  -4  10   1       88.27       93.88      7.52 o 
  -3  10   1       30.45       34.19      5.63 o 
  -2  10   1      175.56      220.42     10.72 o 
  -1  10   1       81.30       83.94      8.87 o 
   0  10   1        1.98       -2.24      3.95 o 
   1  10   1       50.98       61.93      6.23 o 
   2  10   1       26.99       23.61      5.63 o 
  -6  11   1        3.48        1.71      6.21 o 
  -5  11   1        1.63        0.59      6.21 o 
  -4  11   1       84.32       95.76     10.05 o 
  -1  11   1        2.31        4.14      5.91 o 
   0  11   1        6.65        3.55      6.50 o 
  -1 -11   2       19.76       14.73      5.39 o 
   0 -11   2        0.13       -3.44      5.32 o 
   1 -11   2       84.26       82.28      6.81 o 
   2 -11   2       92.79       86.90     10.64 o 
   3 -11   2       33.74       43.40      5.81 o 
   4 -11   2       64.79       62.85      6.65 o 
   5 -11   2       25.54       18.85      5.63 o 
   6 -11   2        1.29       -6.50      6.50 o 
  -3 -10   2       50.46       60.85     14.19 o 
  -2 -10   2      181.63      192.01     18.92 o 
  -1 -10   2       23.87       39.29     12.41 o 
   0 -10   2       19.58       19.39      4.79 o 
   1 -10   2       24.89       28.05      8.57 o 
   2 -10   2      203.85      201.72      9.34 o 
   3 -10   2      512.07      511.47     15.82 o 
   4 -10   2      273.06      274.84     11.26 o 
   5 -10   2       26.24       27.17      8.57 o 
   6 -10   2       99.14      107.44      8.33 o 
   7 -10   2      100.81      121.30     10.05 o 
  -4  -9   2       65.75       70.82      7.49 o 
  -3  -9   2      260.95      249.32     11.19 o 
  -2  -9   2        1.94       -4.43      4.43 o 
  -1  -9   2      143.32      143.03      8.14 o 
   0  -9   2        7.57        9.43      3.95 o 
   1  -9   2      107.93      128.09      5.87 o 
   2  -9   2      254.60      252.90      7.93 o 
   3  -9   2      320.68      355.27     14.48 o 
   4  -9   2      116.31      128.04      7.72 o 
   5  -9   2        7.92        4.15      3.72 o 
   6  -9   2      111.57      109.93      6.25 o 
   7  -9   2      175.16      180.65      8.06 o 
   8  -9   2      141.67      139.27      7.49 o 
  -5  -8   2      124.13      144.89      9.75 o 
  -4  -8   2      132.16      142.40      8.92 o 
  -3  -8   2        3.14        1.51      4.12 o 
  -2  -8   2       57.98       56.71      5.63 o 
  -1  -8   2      135.93      133.56      7.31 o 
   0  -8   2      994.82      939.00     23.55 o 
   1  -8   2      823.42      808.75     17.40 o 
   2  -8   2      221.84      243.71     13.62 o 
   3  -8   2       66.62       62.63      4.41 o 
   4  -8   2        9.27        7.54      3.93 o 
   5  -8   2       34.09       30.24      3.86 o 
   6  -8   2      134.41      130.26      6.47 o 
   7  -8   2       83.79       85.49      5.78 o 
   8  -8   2       58.53       57.96      5.57 o 
  -6  -7   2       84.83       80.84      7.66 o 
  -5  -7   2       87.44       89.29      7.31 o 
  -4  -7   2       53.59       51.43      5.81 o 
  -3  -7   2      278.64      292.04     10.84 o 
  -2  -7   2        3.23        0.20      3.11 o 
  -1  -7   2      129.87      126.71     10.05 o 
   0  -7   2     1416.53     1378.14     23.12 o 
   1  -7   2     1816.15     1797.99     29.13 o 
   2  -7   2      305.39      295.18      6.83 o 
   3  -7   2        1.33        1.49      2.49 o 
   4  -7   2       11.06        7.82      2.83 o 
   5  -7   2      201.61      202.56      7.05 o 
   6  -7   2      380.09      349.29      9.78 o 
   7  -7   2      231.98      215.46      7.96 o 
   8  -7   2       66.32       67.81      6.23 o 
   9  -7   2       12.91       12.85      4.60 o 
  -6  -6   2       10.83       11.23      5.02 o 
  -5  -6   2      220.81      206.97      9.59 o 
  -4  -6   2      374.67      363.54     12.28 o 
  -3  -6   2      252.26      258.96     10.18 o 
  -2  -6   2       19.98       18.16      3.66 o 
  -1  -6   2       81.46       92.30      3.59 o 
   0  -6   2     1461.43     1496.70     32.25 o 
   1  -6   2      779.48      791.99     13.78 o 
   2  -6   2      319.66      273.85      6.31 o 
   3  -6   2      109.68      100.15      3.60 o 
   4  -6   2       44.24       49.39      3.52 o 
   5  -6   2      662.57      634.09     14.10 o 
   6  -6   2      877.90      851.44     18.19 o 
   7  -6   2      352.78      360.98     10.24 o 
   8  -6   2       91.60       90.75      7.60 o 
   9  -6   2       16.15       14.81      4.51 o 
  -7  -5   2        1.14        4.09      7.98 o 
  -6  -5   2      138.11      133.82      8.55 o 
  -5  -5   2      163.51      180.42      7.01 o 
  -4  -5   2      634.76      665.98     15.10 o 
  -3  -5   2      145.74      143.93      7.46 o 
  -2  -5   2       46.93       42.91      2.90 o 
  -1  -5   2      471.31      443.83      8.47 o 
   0  -5   2     2240.92     2118.37     33.35 o 
   1  -5   2      557.90      549.30      9.80 o 
   2  -5   2     3251.02     3495.40     53.71 o 
   3  -5   2        4.43        4.44      1.26 o 
   4  -5   2       98.94      101.84      4.44 o 
   5  -5   2     1264.17     1213.74     24.00 o 
   6  -5   2      355.63      336.15      9.20 o 
   7  -5   2      183.25      186.62     10.41 o 
   8  -5   2      395.63      389.38     20.66 o 
   9  -5   2       85.65       81.04      5.98 o 
  -8  -4   2        0.09        5.32      7.09 o 
  -7  -4   2       27.36       23.68      4.17 o 
  -6  -4   2       71.88       70.33      4.86 o 
  -5  -4   2      429.30      386.30     11.22 o 
  -4  -4   2      413.62      403.45     19.02 o 
  -3  -4   2       13.49        9.21      2.98 o 
  -2  -4   2      153.19      151.38      6.54 o 
  -1  -4   2      366.23      361.48      9.30 o 
   0  -4   2     2692.64     2464.84     38.22 o 
   1  -4   2     5856.92     6357.67     96.37 o 
   2  -4   2     2476.89     2734.17     42.05 o 
   3  -4   2        9.44        2.79      0.97 o 
   4  -4   2      454.68      444.85     10.12 o 
   5  -4   2     2278.98     2270.54     42.30 o 
   6  -4   2      501.17      452.70     11.15 o 
   7  -4   2       62.08       61.24      4.54 o 
   8  -4   2       23.17       21.96      4.07 o 
   9  -4   2       69.32       64.41      7.31 o 
  -8  -3   2        0.70        6.48      5.21 o 
  -7  -3   2        1.53       -2.79      4.00 o 
  -6  -3   2      364.79      339.33      9.52 o 
  -5  -3   2      450.61      396.23     10.00 o 
  -4  -3   2      195.47      163.47      8.15 o 
  -3  -3   2       76.36      107.05      9.49 o 
  -2  -3   2      375.65      396.39     10.65 o 
  -1  -3   2     1296.28     1234.89     19.56 o 
   0  -3   2    10682.06    10240.30    198.29 o 
   1  -3   2      337.00      310.25      5.53 o 
   2  -3   2     1655.65     1796.78     27.87 o 
   3  -3   2     1157.88     1152.29     21.84 o 
   4  -3   2      788.31      804.90     16.14 o 
   5  -3   2     2256.25     2273.04     42.18 o 
   6  -3   2      404.46      386.61      9.89 o 
   7  -3   2        0.50       -0.72      2.91 o 
   8  -3   2       26.08       18.52      5.21 o 
   9  -3   2       61.95       61.05     11.23 o 
  -9  -2   2        0.08        5.00      5.81 o 
  -8  -2   2       10.02       16.13      8.28 o 
  -7  -2   2       28.50       34.35      3.91 o 
  -6  -2   2      449.60      453.66     11.09 o 
  -5  -2   2       17.78       17.87      3.65 o 
  -4  -2   2      202.28      174.17     13.57 o 
  -3  -2   2       35.92       39.80      2.73 o 
  -2  -2   2       88.45       90.94      4.24 o 
  -1  -2   2      406.44      479.26      9.32 o 
   0  -2   2     9218.82     9593.05    273.96 o 
   1  -2   2     1112.41     1114.87     17.41 o 
   2  -2   2      344.98      322.84      6.93 o 
   3  -2   2     1912.65     2063.32     37.75 o 
   4  -2   2      107.06      102.98      3.97 o 
   5  -2   2      995.69     1021.61     20.33 o 
   6  -2   2      157.19      148.97     10.31 o 
   7  -2   2       25.56       25.81      4.79 o 
   8  -2   2        0.61       -4.37      4.37 o 
   9  -2   2      108.09      116.68      9.75 o 
  -9  -1   2        0.33       -3.87      5.39 o 
  -8  -1   2      176.13      177.17      9.82 o 
  -7  -1   2      116.76      113.19      5.80 o 
  -6  -1   2      164.89      150.69      7.09 o 
  -5  -1   2        5.23       -0.89      3.50 o 
  -4  -1   2       47.19       50.19      2.58 o 
  -3  -1   2      405.34      387.56      7.08 o 
  -2  -1   2     1882.00     1832.87     28.26 o 
  -1  -1   2     1510.94     1521.50     36.09 o 
   0  -1   2      630.66      667.28     16.85 o 
   1  -1   2      228.47      249.27      6.40 o 
   2  -1   2        3.23        4.26      0.77 o 
   3  -1   2     1007.27     1101.04     17.52 o 
   4  -1   2      985.64     1067.32     17.35 o 
   5  -1   2     2184.60     2305.92     36.25 o 
   6  -1   2      527.55      523.48     21.87 o 
   7  -1   2       32.24       25.74      5.02 o 
   8  -1   2       66.49       59.38      7.09 o 
   9  -1   2      117.27      103.92     17.73 o 
  -9   0   2        2.52       -0.54      5.21 o 
  -8   0   2      393.89      411.47     14.63 o 
  -7   0   2      104.48       97.90      6.69 o 
  -6   0   2      482.79      446.81      9.39 o 
  -5   0   2        2.37       -0.13      1.61 o 
  -4   0   2      204.16      206.22      6.14 o 
  -3   0   2     2920.77     3074.60     47.00 o 
  -2   0   2    51457.34    56696.38    931.89 o 
  -1   0   2     4066.54     4165.27     72.04 o 
   0   0   2     3186.27     3552.20     61.57 o 
   1   0   2     6813.70     8619.85    129.80 o 
   2   0   2       30.11       23.84      1.76 o 
   3   0   2     3567.94     3766.70     57.38 o 
   4   0   2     2666.89     2840.16     43.94 o 
   5   0   2     2912.91     3024.23     47.10 o 
   6   0   2        0.60       -0.66      3.53 o 
   7   0   2       75.19       77.44     15.07 o 
   8   0   2      106.61      119.76     16.85 o 
   9   0   2      128.14      128.28      9.61 o 
  -9   1   2       54.60       52.45      7.11 o 
  -8   1   2      786.86      777.95     22.15 o 
  -7   1   2       70.49       75.17      6.05 o 
  -6   1   2      505.04      499.82     11.57 o 
  -5   1   2      197.26      232.05      8.56 o 
  -4   1   2        1.06       -1.45      1.45 o 
  -3   1   2    10640.14    12198.87    183.22 o 
  -2   1   2     7743.43     8314.96    145.33 o 
  -1   1   2     7417.06     8329.17    231.45 o 
   0   1   2     2649.07     3087.42     53.72 o 
   1   1   2       31.01       35.45      1.43 o 
   2   1   2       69.51       72.65      2.91 o 
   3   1   2     2427.62     2465.22     38.11 o 
   4   1   2     2182.42     2228.97     34.84 o 
   5   1   2      417.20      421.83     10.65 o 
   6   1   2        0.43        1.02      4.22 o 
   7   1   2      148.24      126.26      8.14 o 
   8   1   2       93.72       79.85     15.96 o 
   9   1   2       89.55       84.19      8.56 o 
 -10   2   2       17.29       19.21      6.27 o 
  -9   2   2       97.73       97.52      9.16 o 
  -8   2   2      642.00      642.63     28.37 o 
  -7   2   2      194.64      206.99      7.15 o 
  -6   2   2      297.28      302.47      9.57 o 
  -5   2   2      653.06      657.56     19.26 o 
  -4   2   2     1170.31     1280.73     20.42 o 
  -3   2   2     1597.56     1633.00     39.16 o 
  -2   2   2       24.83       21.21      1.12 o 
  -1   2   2      493.00      572.72     17.66 o 
   0   2   2      499.28      542.52     29.99 o 
   1   2   2      354.79      355.49      6.34 o 
   2   2   2       94.14      103.21      3.80 o 
   3   2   2     1880.41     1869.41     34.37 o 
   4   2   2      298.89      273.11      7.29 o 
   5   2   2      314.19      311.51      8.43 o 
   6   2   2       12.31       11.09      3.03 o 
   7   2   2        0.94       -0.89      6.21 o 
   8   2   2       77.51       78.78      7.49 o 
 -10   3   2       15.38       15.96      5.85 o 
  -9   3   2       39.37       41.26      6.27 o 
  -8   3   2      791.99      835.43     29.64 o 
  -7   3   2       53.87       55.25      4.81 o 
  -6   3   2      412.48      413.63     11.67 o 
  -5   3   2       52.92       42.50      3.03 o 
  -4   3   2     2116.24     2107.76     32.89 o 
  -3   3   2     3930.63     3826.02     58.29 o 
  -2   3   2     2047.39     2013.35     31.14 o 
  -1   3   2        9.69       15.45      1.37 o 
   0   3   2      681.63      805.30     32.17 o 
   1   3   2     1807.82     1724.56     45.39 o 
   2   3   2     3278.37     3330.89     59.60 o 
   3   3   2      301.26      277.36      7.18 o 
   4   3   2       26.36       21.40      2.86 o 
   5   3   2      112.53      101.57      5.13 o 
   6   3   2      120.88      106.36      5.57 o 
   7   3   2        3.63        2.08      4.79 o 
   8   3   2       68.21       62.22      7.49 o 
 -10   4   2        9.89        7.39      5.85 o 
  -9   4   2       61.14       58.17      6.77 o 
  -8   4   2      350.11      345.48     16.36 o 
  -7   4   2       34.89       30.80      3.72 o 
  -6   4   2      247.15      250.94     10.24 o 
  -5   4   2      195.76      204.83      6.23 o 
  -4   4   2      213.62      190.52      4.86 o 
  -3   4   2      868.77      785.15     13.13 o 
  -2   4   2      603.67      541.30      9.43 o 
  -1   4   2     2724.34     2817.08     49.74 o 
   0   4   2     1209.95     1445.40     41.04 o 
   1   4   2     1039.92      941.53     15.57 o 
   2   4   2      271.82      228.38      6.51 o 
   3   4   2      755.82      722.09     15.40 o 
   4   4   2      101.37      102.32      5.10 o 
   5   4   2       61.65       61.00      5.55 o 
   6   4   2       13.66       17.05      4.44 o 
   7   4   2       49.44       53.29      6.65 o 
  -9   5   2       32.82       28.69      4.75 o 
  -8   5   2      348.00      343.49     13.66 o 
  -7   5   2        8.90        0.82      3.13 o 
  -6   5   2      102.64      116.69      5.29 o 
  -5   5   2      667.35      670.98     26.62 o 
  -4   5   2      367.50      343.28      6.96 o 
  -3   5   2      901.36      778.80     13.19 o 
  -2   5   2      321.85      314.29      6.91 o 
  -1   5   2       27.17       30.24      1.93 o 
   0   5   2       86.90       68.64      2.77 o 
   1   5   2      430.39      403.42     11.08 o 
   2   5   2     1041.23     1048.26     20.98 o 
   3   5   2      185.07      182.80      6.64 o 
   4   5   2       93.47       87.55      5.03 o 
   5   5   2        0.72        2.22      3.38 o 
   6   5   2      126.97      116.55     10.05 o 
   7   5   2      104.91       97.56      6.51 o 
  -9   6   2      120.00      116.25      8.75 o 
  -8   6   2      223.77      193.56      9.82 o 
  -7   6   2       24.83       26.87      3.97 o 
  -6   6   2       55.02       57.58      4.17 o 
  -5   6   2      459.18      425.09     10.34 o 
  -4   6   2     2179.82     2037.05     42.08 o 
  -3   6   2     1113.44     1107.62     18.44 o 
  -2   6   2      196.71      185.52      5.83 o 
  -1   6   2      118.29      133.43      4.21 o 
   0   6   2     1887.28     1921.26     30.72 o 
   1   6   2     2261.65     2262.12     42.20 o 
   2   6   2      233.18      224.26      7.41 o 
   3   6   2       42.72       48.32      4.15 o 
   4   6   2        7.15        6.55      4.05 o 
   5   6   2       47.29       48.89      4.91 o 
   6   6   2      147.18      158.03     11.75 o 
  -9   7   2       83.09       84.94      7.91 o 
  -8   7   2       16.13       13.31      5.63 o 
  -7   7   2       47.42       52.01      5.85 o 
  -6   7   2        3.39        0.89      3.76 o 
  -5   7   2      715.72      675.91     19.87 o 
  -4   7   2      303.40      306.20     11.56 o 
  -3   7   2      681.28      657.90     12.07 o 
  -2   7   2       22.19       16.26      2.26 o 
  -1   7   2      421.47      423.44      9.64 o 
   0   7   2      419.28      404.44     10.39 o 
   1   7   2      427.64      411.13     10.67 o 
   2   7   2      416.89      380.06     10.45 o 
   3   7   2      116.49      124.43      8.15 o 
   4   7   2        2.59        5.44      3.67 o 
   5   7   2      114.47       98.32     10.54 o 
  -9   8   2       12.24       14.25      7.98 o 
  -8   8   2        3.84        0.00      6.50 o 
  -7   8   2        5.57        5.35      6.21 o 
  -6   8   2       80.59       85.98      7.11 o 
  -5   8   2      432.96      445.06     14.19 o 
  -4   8   2     1617.55     1552.72     58.23 o 
  -3   8   2      124.29      117.54      5.45 o 
  -2   8   2      177.08      168.94      5.46 o 
  -1   8   2        2.38       -2.54      2.54 o 
   0   8   2      180.10      161.68      7.04 o 
   1   8   2      489.89      474.20     12.31 o 
   2   8   2      493.19      461.98     15.26 o 
   3   8   2       77.26       60.02      5.29 o 
   4   8   2       37.51       41.14      5.80 o 
  -8   9   2       19.73       15.43      6.05 o 
  -7   9   2        1.47        0.85      5.21 o 
  -6   9   2       81.93       96.40      7.72 o 
  -5   9   2      846.75      875.96     23.81 o 
  -4   9   2      475.54      490.39     15.57 o 
  -3   9   2      264.23      261.32     10.92 o 
  -2   9   2       54.51       58.11      4.65 o 
  -1   9   2       70.28       84.13      6.98 o 
   0   9   2      449.37      492.51     13.77 o 
   1   9   2      350.86      350.51     10.67 o 
   2   9   2       63.02       67.91      5.67 o 
   3   9   2       12.62        6.57      5.21 o 
  -7  10   2      111.90      127.71      9.40 o 
  -6  10   2       91.14       90.55      8.08 o 
  -5  10   2       83.48       89.81      7.81 o 
  -4  10   2       49.42       56.20      6.66 o 
  -3  10   2       16.21        8.74      5.17 o 
  -2  10   2       49.40       62.39      6.69 o 
  -1  10   2      101.48      127.29     10.34 o 
   0  10   2      177.14      197.13     23.35 o 
   1  10   2       89.52      107.00     10.64 o 
   2  10   2        0.71        1.18      6.50 o 
  -6  11   2       91.19      128.42      9.51 o 
  -5  11   2       82.54       98.64      8.51 o 
  -4  11   2        1.62        3.00      5.46 o 
  -3  11   2       16.90       21.87     13.60 o 
  -2  11   2       81.25       97.54      9.46 o 
  -1  11   2       38.82       52.02      8.28 o 
   0  11   2      161.60      202.76     14.19 o 
  -1 -11   3      111.39      122.82     20.39 o 
   0 -11   3       80.95       94.43     14.48 o 
   1 -11   3        1.21       -1.86      4.12 o 
   2 -11   3        1.20       11.82      7.68 o 
   3 -11   3       34.27       46.68      9.46 o 
   4 -11   3       25.74       29.65      5.81 o 
   5 -11   3       54.01       40.42     13.30 o 
   6 -11   3       30.31       27.80      6.23 o 
  -3 -10   3        3.42        4.64      5.39 o 
  -2 -10   3       90.53      105.07      7.95 o 
  -1 -10   3       29.65       44.59      5.81 o 
   0 -10   3      180.86      183.65      9.17 o 
   1 -10   3      179.07      187.77     11.23 o 
   2 -10   3       51.17       46.15      5.67 o 
   3 -10   3      125.89      141.12      8.50 o 
   4 -10   3      344.86      335.61     12.71 o 
   5 -10   3      361.42      338.63     13.12 o 
   6 -10   3       67.31       77.07      7.39 o 
   7 -10   3        2.11        1.66      5.21 o 
  -4  -9   3        0.02        0.00      7.39 o 
  -3  -9   3       19.79       13.87      7.98 o 
  -2  -9   3        2.56        5.37      4.54 o 
  -1  -9   3      286.29      305.23     11.53 o 
   0  -9   3      549.83      515.76     15.40 o 
   1  -9   3      456.45      441.75     15.42 o 
   2  -9   3        1.53        0.26      2.76 o 
   3  -9   3      217.02      225.53      9.59 o 
   4  -9   3      219.02      229.25     10.01 o 
   5  -9   3      401.50      394.68     13.77 o 
   6  -9   3      309.63      297.86     12.10 o 
   7  -9   3        0.15        1.72      4.81 o 
   8  -9   3       19.40       23.90      5.03 o 
  -5  -8   3        4.77        2.29      5.21 o 
  -4  -8   3        2.34        1.40      4.96 o 
  -3  -8   3       14.20       14.70      4.79 o 
  -2  -8   3      196.98      204.76     13.00 o 
  -1  -8   3      121.15      113.83      6.65 o 
   0  -8   3      720.52      764.26     16.21 o 
   1  -8   3        0.22       -2.11      2.49 o 
   2  -8   3      107.17      108.72      5.10 o 
   3  -8   3       62.68       77.95      5.81 o 
   4  -8   3        4.42       -1.39      3.03 o 
   5  -8   3       74.66       75.58      5.00 o 
   6  -8   3        8.86       10.43      3.72 o 
   7  -8   3        1.66       -1.01      3.72 o 
   8  -8   3       57.26       46.96      5.55 o 
  -6  -7   3       24.62       24.77      5.96 o 
  -5  -7   3       16.53       20.37      5.39 o 
  -4  -7   3        2.43        6.21      4.18 o 
  -3  -7   3      194.24      193.15     12.12 o 
  -2  -7   3       20.93       18.66      4.18 o 
  -1  -7   3      184.35      184.27     17.14 o 
   0  -7   3      125.98      157.24     11.23 o 
   1  -7   3      186.92      215.60      8.82 o 
   2  -7   3      514.05      521.30     10.06 o 
   3  -7   3      365.44      369.76      9.43 o 
   4  -7   3      144.96      136.68      5.66 o 
   5  -7   3       90.47       93.47      8.10 o 
   6  -7   3        4.96        4.96      3.38 o 
   7  -7   3      434.48      424.99     11.71 o 
   8  -7   3      157.10      155.77      7.49 o 
   9  -7   3       47.09       46.04      5.98 o 
  -7  -6   3       30.26       30.09      6.23 o 
  -6  -6   3       82.61       85.02      7.49 o 
  -5  -6   3        5.41        1.18      6.21 o 
  -4  -6   3       36.92       34.06      4.96 o 
  -3  -6   3      390.95      402.78     22.46 o 
  -2  -6   3      308.25      307.38     10.23 o 
  -1  -6   3      170.81      152.34      5.29 o 
   0  -6   3        8.64        5.57      1.79 o 
   1  -6   3      149.29      140.40      5.10 o 
   2  -6   3      256.04      233.99      5.46 o 
   3  -6   3      925.55      906.74     15.44 o 
   4  -6   3      894.34      852.95     17.62 o 
   5  -6   3      239.05      233.03      7.28 o 
   6  -6   3      118.33      125.52      5.89 o 
   7  -6   3      163.74      153.75      6.71 o 
   8  -6   3        3.37        2.75      3.72 o 
   9  -6   3       41.66       50.22      5.39 o 
  -7  -5   3       13.43       18.28      5.39 o 
  -6  -5   3       26.90       22.58      5.02 o 
  -5  -5   3       12.14       10.05      4.18 o 
  -4  -5   3      259.04      289.88      8.52 o 
  -3  -5   3      806.41      809.91     19.80 o 
  -2  -5   3      455.38      452.61      8.69 o 
  -1  -5   3        3.37       10.24      2.53 o 
   0  -5   3      136.33      139.67      4.04 o 
   1  -5   3      122.95       96.25      5.72 o 
   2  -5   3      401.36      372.82      7.18 o 
   3  -5   3      116.63       90.10      4.59 o 
   4  -5   3      379.44      362.10      8.98 o 
   5  -5   3        1.82       -1.97      2.39 o 
   6  -5   3      123.70      121.49      6.34 o 
   7  -5   3      124.14      104.79      5.55 o 
   8  -5   3       24.98       21.90      4.15 o 
   9  -5   3       90.15       87.74      8.14 o 
  -8  -4   3       73.51       57.93     10.05 o 
  -7  -4   3       18.75       16.85      5.02 o 
  -6  -4   3       26.94       26.67      3.97 o 
  -5  -4   3      262.80      247.26     10.49 o 
  -4  -4   3     1083.99     1064.98     26.95 o 
  -3  -4   3     1939.08     1989.81     39.33 o 
  -2  -4   3      176.06      167.44      4.28 o 
  -1  -4   3      329.52      336.47      7.20 o 
   0  -4   3      439.24      418.42      7.74 o 
   1  -4   3     3620.57     3570.98     54.67 o 
   2  -4   3      793.73      710.49     11.84 o 
   3  -4   3      411.83      391.84      7.28 o 
   4  -4   3      199.27      170.12      6.24 o 
   5  -4   3       74.11       73.64      3.97 o 
   6  -4   3      628.22      624.06     14.10 o 
   7  -4   3      837.16      806.01     17.73 o 
   8  -4   3      128.41      121.30      7.91 o 
   9  -4   3       24.87       17.38      6.23 o 
  -8  -3   3      152.39      174.10     10.23 o 
  -7  -3   3       77.44       73.52      5.10 o 
  -6  -3   3       29.54       31.62      3.63 o 
  -5  -3   3      557.21      516.27     11.91 o 
  -4  -3   3     1966.40     1798.07     42.60 o 
  -3  -3   3     3323.83     3333.50     51.44 o 
  -2  -3   3      522.21      504.40      9.00 o 
  -1  -3   3       26.13       25.72      1.96 o 
   0  -3   3     1803.56     1762.15     31.47 o 
   1  -3   3     3735.05     3590.73     62.71 o 
   2  -3   3     4407.41     4435.42     67.28 o 
   3  -3   3       20.11       15.47      1.30 o 
   4  -3   3       34.67       40.38      2.73 o 
   5  -3   3      508.54      487.95     11.25 o 
   6  -3   3      394.86      387.30     13.26 o 
   7  -3   3      212.09      207.53     11.43 o 
   8  -3   3       17.93       22.02      5.63 o 
   9  -3   3       35.40       22.34      6.23 o 
  -9  -2   3      117.64      143.45     10.01 o 
  -8  -2   3      162.51      171.17      9.82 o 
  -7  -2   3        4.85       -1.89      3.03 o 
  -6  -2   3        1.04        6.94      2.78 o 
  -5  -2   3      100.29      117.14      5.10 o 
  -4  -2   3     1881.24     1766.70     28.02 o 
  -3  -2   3        3.41        2.89      1.24 o 
  -2  -2   3        6.62        6.52      1.08 o 
  -1  -2   3      182.00      192.77      4.66 o 
   0  -2   3      129.91      111.88      3.86 o 
   1  -2   3     2597.96     2656.56     54.27 o 
   2  -2   3      394.78      380.25      6.60 o 
   3  -2   3      317.89      403.30      8.76 o 
   4  -2   3       10.82       10.63      1.30 o 
   5  -2   3       48.95       50.51      3.70 o 
   6  -2   3      143.92      156.29      6.07 o 
   7  -2   3      219.99      226.02     10.01 o 
   8  -2   3       62.06       60.33      6.89 o 
   9  -2   3        0.75        5.05      5.81 o 
  -9  -1   3       79.39       76.66      8.14 o 
  -8  -1   3       21.90       41.70      6.05 o 
  -7  -1   3       31.19       26.07      4.79 o 
  -6  -1   3        7.15        4.89      2.60 o 
  -5  -1   3      583.06      511.06      9.58 o 
  -4  -1   3      106.87      118.67      5.63 o 
  -3  -1   3     1924.41     1900.91     29.66 o 
  -2  -1   3      293.84      311.43      6.74 o 
  -1  -1   3       66.16       56.90      3.24 o 
   0  -1   3     2971.98     2992.51     52.16 o 
   1  -1   3      287.13      326.50      5.75 o 
   2  -1   3      145.89      167.82      5.72 o 
   3  -1   3       85.89      110.51      3.05 o 
   4  -1   3     1544.62     1764.05     27.93 o 
   5  -1   3      296.98      264.23     10.03 o 
   6  -1   3      715.05      706.25     19.85 o 
   7  -1   3      179.37      189.09      9.40 o 
   8  -1   3       30.58       22.91      5.63 o 
   9  -1   3        0.05       -1.84      5.91 o 
  -9   0   3       76.18       73.52     10.05 o 
  -8   0   3       31.41       36.77      6.05 o 
  -7   0   3       22.88       23.90      4.79 o 
  -6   0   3      169.13      156.15      6.25 o 
  -5   0   3       67.52       60.23      2.85 o 
  -4   0   3     4958.80     4915.20     74.90 o 
  -3   0   3     1474.19     1513.46     23.83 o 
  -2   0   3     1552.63     1626.29     33.13 o 
  -1   0   3       24.09       30.78      1.96 o 
   0   0   3     7659.04     8426.32    126.77 o 
   1   0   3     1380.13     1681.65     25.97 o 
   2   0   3      147.45      139.47      3.26 o 
   3   0   3      134.31      143.93      3.66 o 
   4   0   3      126.03      127.14      3.74 o 
   5   0   3     1675.86     1711.84     32.72 o 
   6   0   3      650.43      647.03     18.81 o 
   7   0   3      142.54      129.81      8.14 o 
   8   0   3        4.55        5.30      4.96 o 
   9   0   3       15.81       19.01      6.39 o 
  -9   1   3       59.77       60.84      6.89 o 
  -8   1   3       31.87       34.48      5.63 o 
  -7   1   3        3.34       -2.18      2.83 o 
  -6   1   3      238.27      245.90      6.05 o 
  -5   1   3     1450.71     1491.46     24.03 o 
  -4   1   3      248.34      228.88      5.38 o 
  -3   1   3        1.99        7.64      1.35 o 
  -2   1   3      100.58      114.16      3.75 o 
  -1   1   3       19.80       23.77      1.37 o 
   0   1   3     7857.33     8739.22    143.17 o 
   1   1   3     2187.35     2538.95     39.16 o 
   2   1   3     1764.58     1991.10     30.96 o 
   3   1   3      843.42      961.59     18.59 o 
   4   1   3      526.92      534.92     11.53 o 
   5   1   3     1906.18     1923.13     36.05 o 
   6   1   3      703.92      702.20     20.27 o 
   7   1   3        1.35       -3.19      4.12 o 
   8   1   3        5.92        5.25      5.11 o 
 -10   2   3        3.49        3.04      5.81 o 
  -9   2   3       19.30       25.13     11.23 o 
  -8   2   3        0.76       -1.81      6.42 o 
  -7   2   3      144.70      139.93      6.02 o 
  -6   2   3      316.71      335.95      8.86 o 
  -5   2   3      120.77      120.05      5.90 o 
  -4   2   3      103.06       97.67      6.23 o 
  -3   2   3       73.94       86.14      3.41 o 
  -2   2   3      163.92      143.26      3.12 o 
  -1   2   3      247.34      284.56      6.00 o 
   0   2   3     2990.23     3272.02     57.23 o 
   1   2   3     2714.47     3168.09     48.55 o 
   2   2   3      952.35     1032.31     23.22 o 
   3   2   3      603.80      646.63     13.48 o 
   4   2   3      482.30      488.57      9.76 o 
   5   2   3      612.27      614.18     13.88 o 
   6   2   3       19.44       14.95      3.30 o 
   7   2   3        0.45       -1.69      4.26 o 
   8   2   3        0.07        2.81      5.11 o 
 -10   3   3       18.64        7.24     10.34 o 
  -9   3   3       10.74        4.43      5.02 o 
  -8   3   3      175.38      191.39      7.73 o 
  -7   3   3       80.11       86.38      5.97 o 
  -6   3   3      595.49      651.52     14.21 o 
  -5   3   3      293.83      280.48      6.06 o 
  -4   3   3      450.19      471.62      8.61 o 
  -3   3   3      172.31      171.72      3.95 o 
  -2   3   3     1309.16     1256.29     19.86 o 
  -1   3   3       44.68       59.61      2.99 o 
   0   3   3     3784.83     4141.84    121.86 o 
   1   3   3      158.32      177.21      4.78 o 
   2   3   3        0.87        2.56      1.91 o 
   3   3   3      798.15      757.58     15.74 o 
   4   3   3      306.35      286.40      9.27 o 
   5   3   3      417.36      385.90     10.24 o 
   6   3   3        3.29        3.05      3.21 o 
   7   3   3       24.02       17.42      5.39 o 
   8   3   3       44.57       30.15      6.65 o 
 -10   4   3        9.95        9.46      8.28 o 
  -9   4   3        6.45       12.25      5.21 o 
  -8   4   3       96.31       96.74      5.78 o 
  -7   4   3      281.19      291.67      8.52 o 
  -6   4   3      784.89      808.74     16.94 o 
  -5   4   3      246.30      256.82      7.45 o 
  -4   4   3      185.61      176.69      4.36 o 
  -3   4   3       57.60       53.13      2.25 o 
  -2   4   3      427.25      353.60      9.81 o 
  -1   4   3     1039.88     1106.50     17.91 o 
   0   4   3      121.57       76.30      2.75 o 
   1   4   3       10.11       13.56      1.36 o 
   2   4   3       12.12       12.42      2.31 o 
   3   4   3      368.48      336.42     10.85 o 
   4   4   3      526.22      495.81     13.83 o 
   5   4   3      408.23      360.73     10.14 o 
   6   4   3       63.73       69.32      5.26 o 
   7   4   3       33.13       24.93      6.23 o 
  -9   5   3        5.02        0.76      8.57 o 
  -8   5   3      239.22      242.90     10.65 o 
  -7   5   3      188.04      193.60      7.15 o 
  -6   5   3      311.08      316.35      8.63 o 
  -5   5   3       94.55       95.53      6.32 o 
  -4   5   3       50.18       52.58      2.50 o 
  -3   5   3      323.42      310.04      6.39 o 
  -2   5   3      877.92      847.04     19.69 o 
  -1   5   3       48.45       45.85      2.35 o 
   0   5   3     1207.58     1297.26     24.99 o 
   1   5   3       38.33       30.75      3.07 o 
   2   5   3       71.38       66.91      5.13 o 
   3   5   3      451.83      428.76     12.31 o 
   4   5   3      237.53      202.16      7.41 o 
   5   5   3      194.85      162.04      7.10 o 
   6   5   3        2.24        4.34      3.91 o 
   7   5   3        1.02       -0.55      4.02 o 
  -9   6   3       12.28        4.42      5.63 o 
  -8   6   3      358.24      351.73     12.96 o 
  -7   6   3       52.00       52.15     12.41 o 
  -6   6   3      379.90      378.18     16.26 o 
  -5   6   3        0.16        1.77      3.34 o 
  -4   6   3      527.01      515.15      9.75 o 
  -3   6   3     1171.56     1146.28     19.02 o 
  -2   6   3     1750.36     1720.62     27.66 o 
  -1   6   3      166.42      161.89      4.65 o 
   0   6   3        0.97        0.89      1.67 o 
   1   6   3      586.89      568.94     13.16 o 
   2   6   3      213.71      190.41      7.00 o 
   3   6   3      314.83      308.52      9.33 o 
   4   6   3       88.62       86.85      5.55 o 
   5   6   3       44.84       44.98      4.95 o 
   6   6   3        1.43        2.75      4.26 o 
  -9   7   3       61.78       63.35     19.80 o 
  -8   7   3      235.78      248.36     11.29 o 
  -7   7   3      129.97      133.58      8.14 o 
  -6   7   3       62.41       72.23      7.09 o 
  -5   7   3       21.73       24.72      4.73 o 
  -4   7   3      106.79      100.72     13.00 o 
  -3   7   3     1854.46     1757.94     32.81 o 
  -2   7   3      412.57      427.20      8.89 o 
  -1   7   3        6.68        2.28      2.47 o 
   0   7   3        9.70        9.59      2.91 o 
   1   7   3      100.71       96.33      6.97 o 
   2   7   3       61.90       72.31      4.84 o 
   3   7   3      111.62      105.73      5.95 o 
   4   7   3       80.91       67.78      5.45 o 
   5   7   3        0.17        1.91      4.26 o 
  -8   8   3      223.42      231.51     11.29 o 
  -7   8   3       25.94       16.93     10.34 o 
  -6   8   3       92.74      110.45      7.72 o 
  -5   8   3        0.92       11.82      4.54 o 
  -4   8   3      233.72      214.40      9.76 o 
  -3   8   3       11.82       10.25      3.16 o 
  -2   8   3      109.34      114.05      8.49 o 
  -1   8   3       34.87       35.15      6.50 o 
   0   8   3       25.30       27.33      5.05 o 
   1   8   3      163.31      168.22     10.23 o 
   2   8   3      157.03      162.29      7.34 o 
   3   8   3      214.69      211.94     16.52 o 
   4   8   3        4.00        1.10      4.34 o 
  -8   9   3      173.30      194.75     11.07 o 
  -7   9   3       82.48       89.95      8.14 o 
  -6   9   3        6.16       14.73      5.39 o 
  -5   9   3       85.21       86.42      7.39 o 
  -4   9   3       11.24        9.81      4.92 o 
  -3   9   3      257.48      269.49     13.67 o 
  -2   9   3      369.77      395.35     14.43 o 
  -1   9   3       87.62       89.21     12.41 o 
   0   9   3       21.82       11.27      5.17 o 
   1   9   3      235.34      262.65     18.03 o 
   2   9   3      205.90      230.68     11.50 o 
   3   9   3       47.43       59.48      7.39 o 
  -7  10   3        1.15       -5.54      5.54 o 
  -6  10   3        0.24        0.66      5.54 o 
  -5  10   3       15.12       20.83      5.80 o 
  -4  10   3      106.79      125.17      8.81 o 
  -3  10   3      275.79      290.25     21.87 o 
  -2  10   3       85.39      107.07      8.06 o 
  -1  10   3        4.80        3.15      4.76 o 
   0  10   3        4.09       -3.69      6.21 o 
   1  10   3      100.33      115.38     12.12 o 
   2  10   3       26.20       32.51      8.28 o 
  -5  11   3       34.96       36.44      7.22 o 
  -4  11   3       83.47       90.26      8.41 o 
  -3  11   3       18.20       17.14     14.19 o 
  -2  11   3        1.85        3.74      5.34 o 
  -1  11   3       12.05       25.16      6.16 o 
   0  11   3       76.32       89.85     10.05 o 
  -1 -11   4       29.89       21.09      5.81 o 
   0 -11   4       63.81       65.84     18.33 o 
   1 -11   4       41.99       57.93     10.05 o 
   2 -11   4       49.19       46.70     10.05 o 
   3 -11   4       15.36       15.82      5.11 o 
   4 -11   4        0.35       -0.03      4.69 o 
   5 -11   4       23.25       15.30      5.54 o 
  -2 -10   4        1.10        1.88      4.79 o 
  -1 -10   4       24.48       25.39      5.24 o 
   0 -10   4      113.47      100.21     15.96 o 
   1 -10   4      354.72      352.52     20.99 o 
   2 -10   4      246.69      245.63     22.46 o 
   3 -10   4       34.42       31.82      5.54 o 
   4 -10   4       73.99       77.66      7.07 o 
   5 -10   4       59.56       66.17      7.98 o 
   6 -10   4      134.88      154.39      9.51 o 
   7 -10   4       99.46      101.32      8.33 o 
  -4  -9   4        7.84        4.23      5.11 o 
  -3  -9   4      162.20      166.58     16.55 o 
  -2  -9   4       26.39       26.95      9.16 o 
  -1  -9   4        1.06        4.11      9.16 o 
   0  -9   4      210.39      199.70     10.94 o 
   1  -9   4      710.07      689.98     26.86 o 
   2  -9   4      426.02      396.16     13.30 o 
   3  -9   4        3.23        1.51      4.12 o 
   4  -9   4       21.06       24.60      5.21 o 
   5  -9   4      258.24      252.26     15.96 o 
   6  -9   4      322.73      314.02     12.52 o 
   7  -9   4      100.40       99.54      8.24 o 
  -5  -8   4        2.75        2.65      7.68 o 
  -4  -8   4      101.52      108.55      8.14 o 
  -3  -8   4        0.41       -4.18      4.18 o 
  -2  -8   4      127.83      120.12      7.49 o 
  -1  -8   4      252.47      231.53     25.42 o 
   0  -8   4      148.67      163.69      6.40 o 
   1  -8   4       32.77       32.29      3.45 o 
   2  -8   4        1.25       -0.86      2.34 o 
   3  -8   4        8.71        4.20      3.69 o 
   4  -8   4       95.06       90.64      6.65 o 
   5  -8   4      141.73      128.94      7.72 o 
   6  -8   4      266.78      262.42     11.02 o 
   7  -8   4      184.32      172.75      7.59 o 
   8  -8   4        2.51       -4.41      6.34 o 
  -6  -7   4        8.84       11.87      5.63 o 
  -5  -7   4       82.31       98.22     13.89 o 
  -4  -7   4       61.71       67.32      6.47 o 
  -3  -7   4       17.19       21.55      4.79 o 
  -2  -7   4      735.32      761.77     20.43 o 
  -1  -7   4     1170.90     1188.57     23.15 o 
   0  -7   4      618.05      586.49     12.91 o 
   1  -7   4      132.99      138.20      5.38 o 
   2  -7   4        1.46        2.67      2.14 o 
   3  -7   4      283.20      262.64     17.73 o 
   4  -7   4      298.66      295.35     15.41 o 
   5  -7   4      661.72      628.37     19.23 o 
   6  -7   4      320.15      307.78      9.43 o 
   7  -7   4       26.70       26.82      4.33 o 
   8  -7   4       49.75       45.40      5.13 o 
  -6  -6   4       45.12       49.56      6.27 o 
  -5  -6   4       89.96      114.23      9.46 o 
  -4  -6   4      126.26      135.71      9.75 o 
  -3  -6   4        3.92       -1.43      4.14 o 
  -2  -6   4      398.25      390.01     23.94 o 
  -1  -6   4      524.32      508.88     14.37 o 
   0  -6   4      266.76      217.22      9.55 o 
   1  -6   4     1079.77     1069.38     20.65 o 
   2  -6   4      174.76      170.60      5.14 o 
   3  -6   4      262.39      226.73      6.67 o 
   4  -6   4     1077.11     1079.63     21.72 o 
   5  -6   4     1275.00     1236.83     24.78 o 
   6  -6   4      231.88      207.63      7.39 o 
   7  -6   4       11.93        4.67      3.38 o 
   8  -6   4       36.96       29.70      6.16 o 
   9  -6   4      134.67      131.62      7.36 o 
  -7  -5   4       39.76       41.17      6.80 o 
  -6  -5   4       93.28       92.83      9.16 o 
  -5  -5   4       36.27       33.04      4.79 o 
  -4  -5   4       34.38       30.65      4.37 o 
  -3  -5   4      312.75      303.08     12.41 o 
  -2  -5   4      229.96      224.70      6.47 o 
  -1  -5   4        5.51        4.93      2.05 o 
   0  -5   4     1118.06     1153.60     18.87 o 
   1  -5   4      145.68      122.08      3.56 o 
   2  -5   4       35.74       45.93      2.19 o 
   3  -5   4      992.97     1040.13     17.23 o 
   4  -5   4      214.98      210.61      6.35 o 
   5  -5   4      990.23      960.15     19.79 o 
   6  -5   4     1247.39     1230.06     24.79 o 
   7  -5   4      365.49      346.36     10.00 o 
   8  -5   4       50.51       44.31      4.70 o 
   9  -5   4      163.01      141.97      9.40 o 
  -8  -4   4       31.15       22.46      8.87 o 
  -7  -4   4       68.12       70.68      6.65 o 
  -6  -4   4      117.15      123.82     11.23 o 
  -5  -4   4       37.71       36.61      4.79 o 
  -4  -4   4       24.18       33.10      5.91 o 
  -3  -4   4      392.83      375.83      7.68 o 
  -2  -4   4      499.40      475.45      8.85 o 
  -1  -4   4     3622.58     3681.04     64.87 o 
   0  -4   4     3042.34     3044.56     54.07 o 
   1  -4   4     1183.23     1271.39     20.43 o 
   2  -4   4     1109.49     1129.22     24.32 o 
   3  -4   4     2326.62     2400.58     37.45 o 
   4  -4   4      893.48      831.55     17.06 o 
   5  -4   4     1234.33     1224.95     24.32 o 
   6  -4   4      815.68      788.02     17.04 o 
   7  -4   4       36.31       32.36      4.07 o 
   8  -4   4       29.96       22.09      5.63 o 
   9  -4   4      242.87      230.90     11.91 o 
  -8  -3   4       79.68       69.16     10.64 o 
  -7  -3   4      150.03      151.24     10.01 o 
  -6  -3   4       50.39       52.10      4.31 o 
  -5  -3   4       11.18       17.56      3.52 o 
  -4  -3   4       13.56       22.65      3.30 o 
  -3  -3   4     1386.58     1316.53     19.02 o 
  -2  -3   4     1554.75     1459.57     23.33 o 
  -1  -3   4     1167.63     1091.40     20.45 o 
   0  -3   4     5176.97     5165.06     89.88 o 
   1  -3   4      322.79      372.96      6.75 o 
   2  -3   4      934.25      955.69     15.70 o 
   3  -3   4     3716.39     3752.31     57.38 o 
   4  -3   4     1220.50     1199.70     23.30 o 
   5  -3   4      909.90      894.57     18.41 o 
   6  -3   4        8.03        2.17      2.73 o 
   7  -3   4       84.87       83.28      5.56 o 
   8  -3   4      232.21      227.31     12.41 o 
   9  -3   4      183.04      168.64     10.65 o 
  -9  -2   4        4.19        5.32      7.68 o 
  -8  -2   4      274.95      310.19     17.73 o 
  -7  -2   4       28.37       33.93      3.97 o 
  -6  -2   4      131.01      130.19      5.68 o 
  -5  -2   4      224.94      222.94      5.67 o 
  -4  -2   4      111.16      115.48      3.91 o 
  -3  -2   4     1193.87     1101.47     17.86 o 
  -2  -2   4      983.66      917.95     14.92 o 
  -1  -2   4      510.61      492.32     12.84 o 
   0  -2   4       42.10       33.72      2.51 o 
   1  -2   4     1005.47      986.63     18.60 o 
   2  -2   4      546.82      534.45      9.20 o 
   3  -2   4       50.39       34.79      2.13 o 
   4  -2   4       14.16       10.09      1.49 o 
   5  -2   4      707.46      721.53     15.44 o 
   6  -2   4      100.65       95.60      4.95 o 
   7  -2   4      172.22      176.77      8.98 o 
   8  -2   4       23.37       16.23      5.39 o 
   9  -2   4       61.61       66.35      7.91 o 
  -9  -1   4       50.43       52.58      7.31 o 
  -8  -1   4      185.13      207.81     10.42 o 
  -7  -1   4       64.83       83.03      4.81 o 
  -6  -1   4       12.53        4.14      2.49 o 
  -5  -1   4       25.02       19.33      2.20 o 
  -4  -1   4      268.76      252.40      5.67 o 
  -3  -1   4     3252.26     3203.65     49.23 o 
  -2  -1   4      127.24       90.23      3.07 o 
  -1  -1   4       58.79       55.90      2.30 o 
   0  -1   4       40.44       44.53      1.74 o 
   1  -1   4     1473.11     1583.42     30.29 o 
   2  -1   4      849.61      903.47     15.36 o 
   3  -1   4      395.21      394.65     10.43 o 
   4  -1   4      530.37      524.32      9.45 o 
   5  -1   4        8.14        9.22      2.43 o 
   6  -1   4       17.17       21.10      5.62 o 
   7  -1   4      155.79      144.24      8.75 o 
   8  -1   4       12.74       10.76      5.32 o 
   9  -1   4       31.93       27.94      6.65 o 
  -9   0   4       52.53       51.98      6.89 o 
  -8   0   4      250.20      238.28     10.87 o 
  -7   0   4        3.78        7.25      3.95 o 
  -6   0   4      336.74      345.49      9.07 o 
  -5   0   4      189.42      192.98      4.99 o 
  -4   0   4     4153.36     4299.56     65.90 o 
  -3   0   4     4842.38     4982.01     75.79 o 
  -2   0   4      104.85      119.81      3.33 o 
  -1   0   4     2156.12     2371.95     51.79 o 
   0   0   4        0.23        1.70      0.81 o 
   1   0   4     2529.01     2932.43     44.87 o 
   2   0   4     4956.13     6053.75     91.71 o 
   3   0   4     4028.96     4745.18     72.37 o 
   4   0   4       17.90       10.63      1.74 o 
   5   0   4       34.13       34.54      3.08 o 
   6   0   4      219.92      212.87      9.59 o 
   7   0   4      204.35      196.10     10.01 o 
   8   0   4        7.68        9.72      5.54 o 
  -9   1   4       44.52       52.80      6.69 o 
  -8   1   4      252.47      268.98     11.29 o 
  -7   1   4       98.66      104.27      5.20 o 
  -6   1   4       86.62       90.15      5.55 o 
  -5   1   4     2399.53     2552.83     59.99 o 
  -4   1   4     6461.82     6874.30    115.44 o 
  -3   1   4     9900.43    10330.21    155.86 o 
  -2   1   4       71.21       59.15      2.47 o 
  -1   1   4      242.04      270.67      6.95 o 
   0   1   4      294.41      300.23      8.76 o 
   1   1   4     4430.80     5221.59     79.32 o 
   2   1   4     4780.72     5618.88     85.36 o 
   3   1   4      327.18      317.03      6.40 o 
   4   1   4       35.73       41.34      3.11 o 
   5   1   4      256.54      259.49     10.59 o 
   6   1   4      227.12      223.75     10.01 o 
   7   1   4      146.15      137.57      8.75 o 
   8   1   4       73.75       75.93     12.12 o 
  -9   2   4      140.52      148.22      9.16 o 
  -8   2   4      266.85      281.10      9.96 o 
  -7   2   4       24.48       21.56      3.52 o 
  -6   2   4        2.28        0.70      2.40 o 
  -5   2   4      994.52     1062.70     18.86 o 
  -4   2   4     1327.79     1383.25     22.21 o 
  -3   2   4     3848.77     3780.29     57.73 o 
  -2   2   4       61.39       50.31      2.26 o 
  -1   2   4      233.08      223.08      5.32 o 
   0   2   4      556.68      606.91     10.28 o 
   1   2   4     7967.67     9093.16    157.21 o 
   2   2   4     3500.57     3928.14     60.20 o 
   3   2   4      252.35      253.85      6.99 o 
   4   2   4        6.49        5.83      2.34 o 
   5   2   4       81.14       78.87      4.50 o 
   6   2   4      457.33      455.06     16.89 o 
   7   2   4      495.09      488.61     16.92 o 
   8   2   4      105.01      100.94     22.46 o 
 -10   3   4       75.02       94.58     12.41 o 
  -9   3   4       72.06       63.25     10.05 o 
  -8   3   4      172.03      168.26      7.15 o 
  -7   3   4       20.23       24.28      3.52 o 
  -6   3   4       57.44       55.19      4.13 o 
  -5   3   4      919.42      898.62     15.27 o 
  -4   3   4     1344.51     1315.68     21.10 o 
  -3   3   4      499.49      458.03      8.11 o 
  -2   3   4      519.27      514.18     10.45 o 
  -1   3   4      119.99      139.04      4.28 o 
   0   3   4     3961.58     4506.73     68.68 o 
   1   3   4     3260.32     3595.11     64.38 o 
   2   3   4      648.42      669.63     15.63 o 
   3   3   4      215.45      207.82      6.49 o 
   4   3   4      426.99      396.67     10.84 o 
   5   3   4        8.11        7.09      3.20 o 
   6   3   4      466.76      456.94     12.16 o 
   7   3   4      246.34      228.49     11.68 o 
  -9   4   4       50.22       57.56      6.69 o 
  -8   4   4      118.51      116.49      7.52 o 
  -7   4   4       36.74       41.31      5.32 o 
  -6   4   4        9.67        8.96      2.95 o 
  -5   4   4      352.11      347.74      7.19 o 
  -4   4   4      597.14      547.18      9.81 o 
  -3   4   4     2654.32     2676.98     41.55 o 
  -2   4   4      411.43      474.76     10.08 o 
  -1   4   4        5.21        3.95      1.37 o 
   0   4   4      580.97      534.34      9.69 o 
   1   4   4     1686.75     1787.59     38.48 o 
   2   4   4      454.96      466.37     15.60 o 
   3   4   4      189.28      191.83      8.15 o 
   4   4   4      175.89      151.53      6.37 o 
   5   4   4       40.01       37.09      3.70 o 
   6   4   4      242.19      247.86      8.91 o 
   7   4   4       17.20       17.40      6.10 o 
  -9   5   4       22.27       21.52      6.23 o 
  -8   5   4        2.31       -2.16      4.79 o 
  -7   5   4      131.77      138.67      8.14 o 
  -6   5   4       21.42       13.81      3.95 o 
  -5   5   4      176.84      156.78     15.96 o 
  -4   5   4      538.34      500.19     10.99 o 
  -3   5   4      655.83      617.61     12.82 o 
  -2   5   4      301.84      346.29      8.31 o 
  -1   5   4       69.34       90.94      4.78 o 
   0   5   4     1164.63     1241.08     22.10 o 
   1   5   4     1146.57     1159.38     25.74 o 
   2   5   4      732.96      705.76     19.38 o 
   3   5   4       66.82       72.54      6.31 o 
   4   5   4       20.55       25.67      3.91 o 
   5   5   4      271.07      243.42     12.93 o 
   6   5   4      249.51      252.32      9.45 o 
  -9   6   4        0.87       -2.50      5.39 o 
  -8   6   4       27.88       15.74      5.63 o 
  -7   6   4      120.16      134.12      7.91 o 
  -6   6   4      324.70      319.43     11.29 o 
  -5   6   4      294.48      278.51     10.34 o 
  -4   6   4      608.38      572.19     12.45 o 
  -3   6   4       59.02       56.21      3.52 o 
  -2   6   4      538.07      549.22     12.18 o 
  -1   6   4      759.66      837.06     17.18 o 
   0   6   4      509.16      542.14     12.54 o 
   1   6   4      339.71      320.50      9.21 o 
   2   6   4       69.09       75.55      4.84 o 
   3   6   4        0.13       -1.04      4.43 o 
   4   6   4      132.64      124.56      6.56 o 
   5   6   4      227.17      205.20      8.56 o 
   6   6   4       83.51       73.34      6.22 o 
  -9   7   4        0.23       -1.82      8.28 o 
  -8   7   4       34.50       37.61      6.47 o 
  -7   7   4      316.89      317.15     12.12 o 
  -6   7   4       69.53       77.69      6.47 o 
  -5   7   4      476.80      471.87     14.61 o 
  -4   7   4        4.01        3.82      2.71 o 
  -3   7   4      377.42      379.14      9.69 o 
  -2   7   4      648.67      633.38     14.06 o 
  -1   7   4      176.78      180.54      6.46 o 
   0   7   4      390.44      354.54     12.64 o 
   1   7   4       96.63       99.26      5.44 o 
   2   7   4        7.21        4.50      3.46 o 
   3   7   4      207.48      187.26     13.41 o 
   4   7   4      146.43      150.68      9.04 o 
   5   7   4       15.86       11.20      4.61 o 
  -8   8   4       65.25       65.24      7.31 o 
  -7   8   4      172.60      199.65     12.71 o 
  -6   8   4      585.35      587.53     17.96 o 
  -5   8   4       32.87       37.61      5.54 o 
  -4   8   4      141.63      133.09      8.08 o 
  -3   8   4      163.41      164.49      6.50 o 
  -2   8   4      169.87      173.53      8.98 o 
  -1   8   4      284.55      287.19     16.55 o 
   0   8   4      657.92      632.71     19.01 o 
   1   8   4      227.72      207.60     10.36 o 
   2   8   4       51.19       51.18      6.44 o 
   3   8   4      110.33      107.73     13.00 o 
   4   8   4       27.71       30.16      5.18 o 
  -8   9   4       83.49       89.00      8.56 o 
  -7   9   4      419.93      443.63     15.87 o 
  -6   9   4      357.44      376.81     29.56 o 
  -5   9   4      215.23      221.45     23.05 o 
  -4   9   4       30.15       26.42      5.36 o 
  -3   9   4       47.58       52.05      4.44 o 
  -2   9   4      406.98      424.64     15.18 o 
  -1   9   4      343.58      364.47     14.00 o 
   0   9   4      353.61      362.74     19.51 o 
   1   9   4        0.43       -0.45      5.01 o 
   2   9   4       19.09       25.96      6.80 o 
   3   9   4       34.09       42.01      7.09 o 
  -7  10   4       99.55      114.62      9.75 o 
  -6  10   4      125.06      135.93      9.34 o 
  -5  10   4      108.55      116.45     10.34 o 
  -4  10   4        1.31        9.85      6.50 o 
  -3  10   4       97.49       82.17     15.37 o 
  -2  10   4      166.52      186.80     12.12 o 
  -1  10   4      181.48      210.73     17.14 o 
   0  10   4       37.43       53.95     16.55 o 
   1  10   4        1.09       -5.12      5.55 o 
  -5  11   4        0.06       -2.96      5.91 o 
  -4  11   4       29.25       31.33     14.19 o 
  -3  11   4       57.08       75.67     16.55 o 
  -2  11   4      248.05      297.09     13.87 o 
  -1  11   4       38.74       53.12      7.60 o 
   0 -11   5        0.29        1.08      5.32 o 
   1 -11   5       16.75       17.14      8.28 o 
   2 -11   5        8.61        9.27      5.11 o 
   3 -11   5       64.56       72.84      7.23 o 
   4 -11   5       27.32       12.94      5.54 o 
   5 -11   5       17.52       17.47      5.96 o 
  -2 -10   5       47.26       58.37      6.81 o 
  -1 -10   5       49.04       52.66      8.28 o 
   0 -10   5       46.47       39.06      5.81 o 
   1 -10   5       21.52       25.70      8.57 o 
   2 -10   5      274.09      256.30     31.33 o 
   3 -10   5      255.15      276.26     11.61 o 
   4 -10   5       24.64       31.26      7.39 o 
   5 -10   5       47.82       50.76     13.89 o 
   6 -10   5        1.01        1.77      5.24 o 
  -4  -9   5        0.92       -4.79      4.79 o 
  -3  -9   5       92.76       81.75      9.75 o 
  -2  -9   5      185.59      193.42      9.76 o 
  -1  -9   5      348.64      337.77     17.14 o 
   0  -9   5       78.86       90.76      6.53 o 
   1  -9   5      145.59      133.99      9.43 o 
   2  -9   5      315.93      288.25     11.19 o 
   3  -9   5      628.70      624.40     18.75 o 
   4  -9   5      465.92      407.93     14.38 o 
   5  -9   5       96.20       97.14      9.46 o 
   6  -9   5        4.64        4.73      5.11 o 
   7  -9   5      174.66      186.95     10.18 o 
  -5  -8   5        4.73        3.11      5.63 o 
  -4  -8   5       49.60       46.11      6.23 o 
  -3  -8   5      228.34      230.87     10.60 o 
  -2  -8   5      482.85      482.46     26.60 o 
  -1  -8   5       93.67       81.46      5.96 o 
   0  -8   5        4.11        3.48      2.76 o 
   1  -8   5       73.17       80.95      5.71 o 
   2  -8   5       29.37       25.67      3.96 o 
   3  -8   5      198.85      210.85     14.19 o 
   4  -8   5      115.32      105.44      7.23 o 
   5  -8   5      351.54      312.34     11.86 o 
   6  -8   5       25.51       26.40      5.54 o 
   7  -8   5      197.39      182.74      9.76 o 
   8  -8   5       77.13       79.04      7.66 o 
  -6  -7   5        0.20       -5.62      5.62 o 
  -5  -7   5       34.51       33.34      6.05 o 
  -4  -7   5       53.97       48.67      6.05 o 
  -3  -7   5      392.59      409.52     21.58 o 
  -2  -7   5      352.97      348.82     11.86 o 
  -1  -7   5        1.63        4.07      2.69 o 
   0  -7   5      139.67      137.52      5.53 o 
   1  -7   5      446.81      465.58     10.97 o 
   2  -7   5       89.38       84.78      4.33 o 
   3  -7   5       67.72       76.70      5.81 o 
   4  -7   5        0.26       -4.14      4.14 o 
   5  -7   5      191.36      173.92      8.75 o 
   6  -7   5      455.73      444.66     11.69 o 
   7  -7   5      122.43      124.40      6.56 o 
   8  -7   5        1.38        1.42      4.00 o 
  -6  -6   5        0.25       -1.36      4.79 o 
  -5  -6   5       60.23       62.90      6.47 o 
  -4  -6   5      119.91      111.39      7.23 o 
  -3  -6   5      434.99      410.51     13.12 o 
  -2  -6   5        2.50        3.42      3.10 o 
  -1  -6   5       23.14       21.78      3.64 o 
   0  -6   5      127.27      110.81      4.86 o 
   1  -6   5     1185.94     1122.74     24.62 o 
   2  -6   5     1073.11     1015.10     19.95 o 
   3  -6   5      365.33      347.75     11.26 o 
   4  -6   5      182.26      197.15      8.43 o 
   5  -6   5      257.93      247.11      7.81 o 
   6  -6   5       46.82       40.90      4.07 o 
   7  -6   5       68.51       74.35      5.74 o 
   8  -6   5       16.98       11.91      4.17 o 
  -7  -5   5        0.01       -4.60      4.60 o 
  -6  -5   5       18.17       19.21      5.02 o 
  -5  -5   5      165.96      157.92     16.55 o 
  -4  -5   5      300.56      270.05     10.01 o 
  -3  -5   5       32.29       31.87      4.72 o 
  -2  -5   5       30.76       33.46      3.07 o 
  -1  -5   5       93.34       92.11      4.20 o 
   0  -5   5       13.23        6.19      2.26 o 
   1  -5   5      781.49      706.51     18.09 o 
   2  -5   5      343.67      342.11      6.96 o 
   3  -5   5        2.82        1.79      1.52 o 
   4  -5   5      164.77      150.74      5.78 o 
   5  -5   5       18.53       21.32      3.49 o 
   6  -5   5       22.20       25.41      3.72 o 
   7  -5   5       59.43       60.74      4.86 o 
   8  -5   5        0.79       -3.32      3.56 o 
   9  -5   5       11.22       13.83      9.75 o 
  -8  -4   5       20.04       19.80      5.85 o 
  -7  -4   5       22.15       20.40      7.09 o 
  -6  -4   5      128.82      126.72      7.49 o 
  -5  -4   5      338.15      322.12     11.26 o 
  -4  -4   5      350.49      322.45     10.65 o 
  -3  -4   5      693.76      668.13     14.09 o 
  -2  -4   5       30.37       33.01      2.83 o 
  -1  -4   5      749.31      706.91     14.43 o 
   0  -4   5      324.85      254.82      6.67 o 
   1  -4   5     2182.39     2056.05     32.25 o 
   2  -4   5      595.55      546.25      9.72 o 
   3  -4   5       55.24       54.01      3.33 o 
   4  -4   5      754.13      741.37     18.27 o 
   5  -4   5     1491.44     1438.69     28.08 o 
   6  -4   5      534.89      504.49     12.26 o 
   7  -4   5       77.32       83.67      5.39 o 
   8  -4   5       24.18       29.96      5.91 o 
   9  -4   5       41.90       41.27      7.11 o 
  -8  -3   5       16.92       35.47      8.87 o 
  -7  -3   5       86.56       88.09      6.65 o 
  -6  -3   5      290.68      273.28     10.42 o 
  -5  -3   5     1017.69      978.07     19.99 o 
  -4  -3   5      885.01      848.91     14.84 o 
  -3  -3   5      211.94      209.09      5.15 o 
  -2  -3   5       60.29       64.39      2.52 o 
  -1  -3   5     1488.84     1399.89     26.02 o 
   0  -3   5     2532.55     2288.63     41.01 o 
   1  -3   5     5729.21     5803.46     88.04 o 
   2  -3   5     1119.83     1194.47     19.33 o 
   3  -3   5      185.42      203.87      4.74 o 
   4  -3   5      919.43      925.24     18.64 o 
   5  -3   5     1037.62     1038.73     21.02 o 
   6  -3   5      794.37      776.90     16.91 o 
   7  -3   5      305.40      297.86     11.91 o 
   8  -3   5      101.65       92.30      7.91 o 
   9  -3   5       27.81       23.36      6.39 o 
  -8  -2   5        7.01        5.91      7.09 o 
  -7  -2   5      109.28      131.97      6.25 o 
  -6  -2   5      626.09      611.61     13.97 o 
  -5  -2   5       39.25       34.23      2.80 o 
  -4  -2   5      459.89      408.35     11.01 o 
  -3  -2   5       53.96       52.67      3.33 o 
  -2  -2   5        2.82        2.68      1.17 o 
  -1  -2   5     1382.65     1255.31     23.19 o 
   0  -2   5      382.46      329.25      8.36 o 
   1  -2   5     1225.94     1121.46     22.08 o 
   2  -2   5       89.35      103.01      3.97 o 
   3  -2   5        2.06        0.51      1.23 o 
   4  -2   5       18.20       19.76      1.83 o 
   5  -2   5      685.90      673.42     14.65 o 
   6  -2   5      636.82      638.40     14.51 o 
   7  -2   5       15.80        9.94      4.54 o 
   8  -2   5       30.93       36.06      6.80 o 
   9  -2   5      118.65      110.96      9.34 o 
  -9  -1   5        4.71        6.39      5.63 o 
  -8  -1   5       15.94       21.54      5.63 o 
  -7  -1   5      196.16      193.57      8.84 o 
  -6  -1   5       30.38       21.36      3.09 o 
  -5  -1   5      191.47      200.38      5.46 o 
  -4  -1   5      465.32      480.75      9.09 o 
  -3  -1   5        0.18       -1.08      1.31 o 
  -2  -1   5      520.02      483.39     13.65 o 
  -1  -1   5      260.80      236.55      5.57 o 
   0  -1   5       42.50       41.87      1.91 o 
   1  -1   5      708.82      711.41     11.88 o 
   2  -1   5     3185.14     3806.77     74.23 o 
   3  -1   5       36.48       23.92      1.79 o 
   4  -1   5      302.78      304.18      7.08 o 
   5  -1   5      789.67      801.11     16.88 o 
   6  -1   5      475.22      471.95     15.03 o 
   7  -1   5       13.47       17.02      4.96 o 
   8  -1   5       69.50       66.16      7.98 o 
  -9   0   5        2.40        5.02      5.43 o 
  -8   0   5       41.25       36.24      5.63 o 
  -7   0   5       41.01       32.87      5.02 o 
  -6   0   5      495.78      503.22     10.04 o 
  -5   0   5      261.08      268.74      6.21 o 
  -4   0   5     1783.89     1819.25     28.79 o 
  -3   0   5      105.52       92.47      3.09 o 
  -2   0   5      175.99      151.59      3.59 o 
  -1   0   5      130.92      130.90      4.18 o 
   0   0   5       86.84      105.62      2.93 o 
   1   0   5     3491.36     4179.59     63.83 o 
   2   0   5      210.24      262.43      5.66 o 
   3   0   5      100.26       83.82      4.06 o 
   4   0   5      297.46      283.34      6.25 o 
   5   0   5      852.25      871.12     17.96 o 
   6   0   5       68.50       71.36      6.05 o 
   7   0   5        0.21        2.13      8.28 o 
   8   0   5       17.67       18.36     10.64 o 
  -9   1   5       11.11        0.44      4.96 o 
  -8   1   5      136.92      135.37      8.36 o 
  -7   1   5      519.04      536.12     13.52 o 
  -6   1   5      214.47      239.13      6.20 o 
  -5   1   5        9.41        9.57      1.90 o 
  -4   1   5      651.80      621.90     10.93 o 
  -3   1   5      357.94      335.89      6.49 o 
  -2   1   5      910.97      800.31     15.53 o 
  -1   1   5       24.84       25.20      5.10 o 
   0   1   5       34.11       25.42      1.71 o 
   1   1   5       71.32       79.92      3.80 o 
   2   1   5      196.48      206.26      4.96 o 
   3   1   5     1809.35     1918.66     30.44 o 
   4   1   5      505.31      547.47     12.31 o 
   5   1   5      158.31      159.47      7.28 o 
   6   1   5       93.10       80.54      6.81 o 
   7   1   5        0.14        2.27      4.81 o 
   8   1   5       41.11       44.37      9.16 o 
  -9   2   5        3.88       -4.14      7.09 o 
  -8   2   5      255.59      269.69      8.87 o 
  -7   2   5      275.35      299.51      8.76 o 
  -6   2   5       93.14      112.28      4.34 o 
  -5   2   5       12.49       13.27      2.04 o 
  -4   2   5        1.56        0.30      1.39 o 
  -3   2   5     3505.18     3378.96     58.36 o 
  -2   2   5     1543.06     1432.40     26.12 o 
  -1   2   5     2963.44     3061.26     53.96 o 
   0   2   5      758.61      812.49     13.55 o 
   1   2   5      215.50      263.37      5.68 o 
   2   2   5     2297.10     2615.80     40.86 o 
   3   2   5     1346.68     1496.33     28.48 o 
   4   2   5       29.34       36.12      3.45 o 
   5   2   5       74.87       86.47      6.79 o 
   6   2   5       82.23       81.71      7.23 o 
   7   2   5      137.64      129.60      8.92 o 
   8   2   5      168.76      163.87     18.03 o 
  -9   3   5       12.09       15.37      5.43 o 
  -8   3   5      332.61      338.02     12.33 o 
  -7   3   5      240.30      238.47      9.40 o 
  -6   3   5      339.26      353.27      9.07 o 
  -5   3   5       64.76       70.66      4.78 o 
  -4   3   5       60.33       57.13      2.45 o 
  -3   3   5     1808.48     1721.93     32.61 o 
  -2   3   5     2656.52     2571.47     45.78 o 
  -1   3   5      168.68      152.02      4.84 o 
   0   3   5       67.52       67.75      3.21 o 
   1   3   5      870.59      957.80     18.60 o 
   2   3   5      854.02      944.64     19.04 o 
   3   3   5      554.65      564.01     12.77 o 
   4   3   5       93.28       95.09      4.91 o 
   5   3   5        6.97        5.02      4.25 o 
   6   3   5      159.42      161.16      7.29 o 
   7   3   5       56.66       53.30      7.39 o 
  -9   4   5       49.27       62.19      7.07 o 
  -8   4   5      539.54      604.21     18.18 o 
  -7   4   5      197.95      223.67      9.59 o 
  -6   4   5      123.57      117.40      7.98 o 
  -5   4   5       32.87       32.15      2.78 o 
  -4   4   5      152.04      144.96      5.10 o 
  -3   4   5     2825.72     2697.46     58.13 o 
  -2   4   5        4.62        1.96      4.22 o 
  -1   4   5       13.41       19.51      2.13 o 
   0   4   5        2.84        1.48      1.96 o 
   1   4   5      312.24      285.89      6.34 o 
   2   4   5      901.80      896.27     19.67 o 
   3   4   5      357.34      362.21     12.92 o 
   4   4   5       27.10       25.84      3.73 o 
   5   4   5       79.87       75.21      5.20 o 
   6   4   5        8.98        1.44      3.67 o 
   7   4   5       66.81       64.34     15.07 o 
  -9   5   5       68.88       74.55      7.49 o 
  -8   5   5      307.30      323.44     12.52 o 
  -7   5   5      174.11      182.54      8.98 o 
  -6   5   5      284.84      271.36     10.23 o 
  -5   5   5        9.88        7.54      5.91 o 
  -4   5   5      121.83      110.56      4.75 o 
  -3   5   5     1330.66     1252.46     23.73 o 
  -2   5   5     1123.96     1076.45     20.97 o 
  -1   5   5      103.22       95.04      5.40 o 
   0   5   5       15.29       13.81      1.94 o 
   1   5   5      709.74      707.82     15.44 o 
   2   5   5      669.00      661.57     16.98 o 
   3   5   5      554.52      517.06     20.44 o 
   4   5   5       14.63       10.24      3.63 o 
   5   5   5       78.93       83.95      5.67 o 
   6   5   5      123.79      131.78      7.95 o 
  -9   6   5        8.15        9.44      5.81 o 
  -8   6   5      302.61      309.25     25.71 o 
  -7   6   5       27.77       27.37      5.21 o 
  -6   6   5       44.83       48.50      5.43 o 
  -5   6   5       16.08       13.75      3.95 o 
  -4   6   5      355.88      328.31      8.56 o 
  -3   6   5     1196.80     1162.98     22.80 o 
  -2   6   5      201.21      192.65      6.38 o 
  -1   6   5        1.97        0.46      2.19 o 
   0   6   5       21.83       24.46      4.64 o 
   1   6   5      423.78      419.38     10.87 o 
   2   6   5      417.72      389.65     10.74 o 
   3   6   5      300.36      302.30     12.18 o 
   4   6   5       10.19       10.36      4.04 o 
   5   6   5       55.14       56.80      4.72 o 
  -9   7   5       46.96       57.41      7.31 o 
  -8   7   5       49.72       60.68      7.07 o 
  -7   7   5        1.50       -1.36      4.79 o 
  -6   7   5        2.92        1.75      4.37 o 
  -5   7   5      678.08      675.33     19.21 o 
  -4   7   5      317.08      304.00      8.56 o 
  -3   7   5      102.95      106.45      7.26 o 
  -2   7   5       26.40       30.97      3.31 o 
  -1   7   5       17.51       15.30      4.64 o 
   0   7   5        2.16        6.71      4.17 o 
   1   7   5      217.37      257.89     13.30 o 
   2   7   5      292.36      296.99     12.21 o 
   3   7   5        5.62        6.38      4.92 o 
   4   7   5        2.48       -0.02      3.98 o 
  -8   8   5       84.33       88.23      8.14 o 
  -7   8   5        3.41        6.59      5.39 o 
  -6   8   5       38.48       29.88      5.81 o 
  -5   8   5       54.31       55.76     10.05 o 
  -4   8   5       60.88       51.55      5.80 o 
  -3   8   5      105.00      118.63      5.86 o 
  -2   8   5        4.44        1.79      2.81 o 
  -1   8   5       13.88       11.69      4.70 o 
   0   8   5       97.75      125.52     10.64 o 
   1   8   5      332.67      330.07     13.20 o 
   2   8   5       15.39       24.83      5.90 o 
   3   8   5       32.81       32.34      6.34 o 
  -7   9   5       24.74       14.07      6.23 o 
  -6   9   5        4.90        1.51      5.54 o 
  -5   9   5       20.69       19.23      8.57 o 
  -4   9   5      162.84      171.59      9.66 o 
  -3   9   5      145.81      144.18      6.95 o 
  -2   9   5        1.14       -6.86      9.75 o 
  -1   9   5       99.87      111.00      8.50 o 
   0   9   5      201.76      235.30     12.03 o 
   1   9   5      130.35      147.04      9.62 o 
   2   9   5      104.76       89.85     10.94 o 
  -6  10   5       18.73       19.62      6.53 o 
  -5  10   5      175.15      188.11     10.93 o 
  -4  10   5       86.22       74.37      7.60 o 
  -3  10   5       52.98       39.01     14.19 o 
  -2  10   5        2.36        1.77      7.98 o 
  -1  10   5       46.66       45.00      7.07 o 
   0  10   5       44.84       66.63      8.06 o 
   1  10   5       65.88       72.50      8.20 o 
  -4  11   5       55.56       76.26     15.96 o 
  -3  11   5        3.39      -11.23     13.00 o 
  -2  11   5       41.46       39.12      7.29 o 
   0 -11   6       49.10       74.39      7.39 o 
   1 -11   6       42.97       39.01     10.05 o 
   2 -11   6       11.53       11.87      9.16 o 
   3 -11   6       49.99       46.00      6.65 o 
   4 -11   6       87.97       79.43      7.66 o 
  -2 -10   6       45.80       48.21     13.60 o 
  -1 -10   6       71.42       76.45     10.94 o 
   0 -10   6      127.05      140.57      8.92 o 
   1 -10   6       75.11       65.60      5.26 o 
   2 -10   6       23.94       17.14      5.39 o 
   3 -10   6       47.51       60.40      6.81 o 
   4 -10   6      114.99      115.11      8.50 o 
   5 -10   6      114.51      118.49      8.66 o 
   6 -10   6      108.71      124.25      9.34 o 
  -4  -9   6       16.23       17.04      6.05 o 
  -3  -9   6        5.88        7.23      5.39 o 
  -2  -9   6       90.79      104.71      7.66 o 
  -1  -9   6      321.86      308.35     20.99 o 
   0  -9   6      376.14      390.84     17.67 o 
   1  -9   6       52.49       57.43      4.57 o 
   2  -9   6        0.56       -1.18      4.12 o 
   3  -9   6      266.09      270.66     11.44 o 
   4  -9   6      191.43      209.87     10.42 o 
   5  -9   6      179.40      193.86     14.78 o 
   6  -9   6      187.53      184.65     10.18 o 
   7  -9   6        6.26        8.28      5.54 o 
  -5  -8   6       11.42       12.98      6.05 o 
  -4  -8   6        2.02       -1.93      4.79 o 
  -3  -8   6       18.27        9.00      4.79 o 
  -2  -8   6       71.72       75.32      6.65 o 
  -1  -8   6       45.19       42.15      5.39 o 
   0  -8   6       71.32       75.18      4.57 o 
   1  -8   6       91.60       97.24      5.22 o 
   2  -8   6       33.61       16.66      4.54 o 
   3  -8   6      110.79      108.58      7.23 o 
   4  -8   6      274.00      265.17     11.02 o 
   5  -8   6      607.86      555.19     17.31 o 
   6  -8   6      214.38      195.84     10.01 o 
   7  -8   6        2.47        4.75      7.98 o 
   8  -8   6       54.41       28.37     10.05 o 
  -6  -7   6       21.57       26.03      6.47 o 
  -5  -7   6        0.37       -3.98      4.79 o 
  -4  -7   6       99.10      107.93     12.41 o 
  -3  -7   6      382.44      385.20     13.12 o 
  -2  -7   6      263.69      252.12     10.01 o 
  -1  -7   6       20.29       21.25      3.38 o 
   0  -7   6       52.37       53.30      3.91 o 
   1  -7   6        0.29       -0.98      2.50 o 
   2  -7   6       69.47       64.81      4.79 o 
   3  -7   6      634.71      610.91     17.73 o 
   4  -7   6      502.59      517.24     15.87 o 
   5  -7   6      131.95      141.03     11.23 o 
   6  -7   6       22.33       16.19      4.69 o 
   7  -7   6       21.33       15.10      4.96 o 
   8  -7   6       27.57       23.24      6.21 o 
  -6  -6   6       30.13       27.14      6.21 o 
  -5  -6   6        0.98       -3.49      5.02 o 
  -4  -6   6      165.67      153.79      8.33 o 
  -3  -6   6      481.87      444.01     13.96 o 
  -2  -6   6      228.47      220.89      8.45 o 
  -1  -6   6      327.24      311.14     10.96 o 
   0  -6   6      231.62      230.57     10.18 o 
   1  -6   6        0.18       -2.08      2.08 o 
   2  -6   6      854.01      830.25     17.06 o 
   3  -6   6     1360.75     1334.39     32.57 o 
   4  -6   6       48.86       52.72      5.39 o 
   5  -6   6       11.50        8.91      4.47 o 
   6  -6   6        0.57       -1.03      3.26 o 
   7  -6   6      205.27      185.92      7.49 o 
   8  -6   6       82.17       87.77      8.01 o 
  -7  -5   6       36.36       49.54      6.65 o 
  -6  -5   6       15.68       18.03      8.87 o 
  -5  -5   6       55.93       54.24      5.63 o 
  -4  -5   6       41.72       40.55      4.96 o 
  -3  -5   6       66.03       57.45      3.97 o 
  -2  -5   6      198.04      199.66      6.48 o 
  -1  -5   6        2.27        3.70      2.26 o 
   0  -5   6        0.35       -1.99      1.99 o 
   1  -5   6      325.41      313.10      8.69 o 
   2  -5   6      276.83      260.32      6.96 o 
   3  -5   6      522.19      489.98      9.23 o 
   4  -5   6      370.58      379.76      9.76 o 
   5  -5   6      865.10      826.93     17.62 o 
   6  -5   6       70.49       79.26      4.95 o 
   7  -5   6      201.01      189.88      7.46 o 
   8  -5   6      132.45      127.38      9.27 o 
  -8  -4   6       55.91       61.62      7.23 o 
  -7  -4   6       33.47       36.88      5.63 o 
  -6  -4   6        6.75        3.55      4.18 o 
  -5  -4   6       19.04       19.47      4.37 o 
  -4  -4   6      120.76      122.90      7.65 o 
  -3  -4   6     1472.51     1446.46     29.25 o 
  -2  -4   6      890.62      877.80     17.85 o 
  -1  -4   6      137.88      130.73      5.10 o 
   0  -4   6      600.26      652.10     16.98 o 
   1  -4   6     1666.13     1748.18     32.14 o 
   2  -4   6     1057.23     1077.65     17.91 o 
   3  -4   6     1204.89     1219.86     20.04 o 
   4  -4   6     1045.02     1059.22     21.26 o 
   5  -4   6       90.68       97.15      7.89 o 
   6  -4   6       19.35       17.09      3.48 o 
   7  -4   6      566.20      536.03     13.28 o 
   8  -4   6      107.15       92.56      7.91 o 
  -8  -3   6       38.41       44.34      9.46 o 
  -7  -3   6      105.66      117.35     13.00 o 
  -6  -3   6       26.95       37.88      4.79 o 
  -5  -3   6      111.88      112.64      6.23 o 
  -4  -3   6      511.98      499.23     11.35 o 
  -3  -3   6     2315.81     2221.46     40.58 o 
  -2  -3   6     3347.79     3340.52     59.54 o 
  -1  -3   6      436.19      448.89     10.00 o 
   0  -3   6      232.49      217.50      9.74 o 
   1  -3   6     5842.12     5822.22     88.56 o 
   2  -3   6     3980.62     4103.27     62.94 o 
   3  -3   6     1863.72     1842.76     29.28 o 
   4  -3   6        3.91        4.51      2.26 o 
   5  -3   6        4.29        1.59      2.60 o 
   6  -3   6      687.14      689.51     15.54 o 
   7  -3   6      519.58      507.85     16.51 o 
   8  -3   6       40.20       42.62      6.80 o 
  -8  -2   6      129.04      136.55     13.00 o 
  -7  -2   6        3.34       -3.69      3.69 o 
  -6  -2   6       16.01       17.55     10.64 o 
  -5  -2   6      212.69      231.06      6.05 o 
  -4  -2   6      635.03      570.14     10.63 o 
  -3  -2   6     2560.63     2451.67     38.39 o 
  -2  -2   6      496.28      457.26      8.39 o 
  -1  -2   6      166.56      157.54      4.88 o 
   0  -2   6     1016.60     1020.05     16.68 o 
   1  -2   6     1593.41     1535.96     24.36 o 
   2  -2   6      881.46      879.43     14.75 o 
   3  -2   6     1542.18     1558.93     25.07 o 
   4  -2   6       19.67       21.80      2.16 o 
   5  -2   6      170.66      188.86      6.56 o 
   6  -2   6      321.74      349.68     17.73 o 
   7  -2   6      357.54      363.69     13.54 o 
   8  -2   6      102.04       96.48      8.33 o 
  -9  -1   6       43.07       43.74     10.05 o 
  -8  -1   6        0.96       -4.18      4.18 o 
  -7  -1   6        3.69       -2.29      2.94 o 
  -6  -1   6       24.01       15.06      2.73 o 
  -5  -1   6      284.21      290.90      6.87 o 
  -4  -1   6      849.14      801.66     13.89 o 
  -3  -1   6     2079.75     2029.16     39.28 o 
  -2  -1   6      138.13      117.76      3.30 o 
  -1  -1   6     1375.26     1307.88     20.90 o 
   0  -1   6       48.27       43.52      2.13 o 
   1  -1   6     1591.02     1539.63     24.43 o 
   2  -1   6     1857.81     2052.08     32.17 o 
   3  -1   6       84.74       66.71      2.99 o 
   4  -1   6       21.15       19.05      2.14 o 
   5  -1   6      167.75      164.48      7.91 o 
   6  -1   6      194.09      209.00      9.76 o 
   7  -1   6      179.90      189.79     10.05 o 
   8  -1   6       11.22       11.65      5.67 o 
  -9   0   6        0.71       -1.73      6.21 o 
  -8   0   6      103.87      111.76     11.82 o 
  -7   0   6        1.53        1.03      3.03 o 
  -6   0   6       95.55       96.70      4.21 o 
  -5   0   6      271.12      280.66      6.96 o 
  -4   0   6        4.52        5.77      1.68 o 
  -3   0   6      135.14      122.57      3.53 o 
  -2   0   6      144.71      137.83      3.59 o 
  -1   0   6        3.40        7.84      2.13 o 
   0   0   6      998.61     1015.68     16.54 o 
   1   0   6     7197.33     8523.53    128.92 o 
   2   0   6      881.42      951.66     15.92 o 
   3   0   6      528.00      590.84     10.74 o 
   4   0   6      258.19      270.35      6.35 o 
   5   0   6      160.87      145.88      7.91 o 
   6   0   6      170.34      169.88      9.17 o 
   7   0   6       97.66      101.58      8.08 o 
   8   0   6       15.20       11.78      5.96 o 
  -9   1   6       34.33       22.46      8.28 o 
  -8   1   6       34.62       31.04      5.43 o 
  -7   1   6      327.77      334.29      9.44 o 
  -6   1   6     1032.71     1016.20     19.04 o 
  -5   1   6      740.64      778.51     13.74 o 
  -4   1   6       11.63       11.41      1.79 o 
  -3   1   6       53.13       61.33      2.60 o 
  -2   1   6        0.26        0.35      0.89 o 
  -1   1   6      498.72      498.13      8.84 o 
   0   1   6      533.83      537.28     11.54 o 
   1   1   6     2271.95     2458.00     38.37 o 
   2   1   6      697.56      841.25     14.45 o 
   3   1   6        2.50        3.60      2.22 o 
   4   1   6       46.67       51.60      3.57 o 
   5   1   6       41.74       38.07      3.69 o 
   6   1   6      303.83      305.17     12.52 o 
   7   1   6      354.33      332.92     13.77 o 
   8   1   6       40.62       49.22     16.26 o 
  -9   2   6        4.12        1.77      7.09 o 
  -8   2   6        0.54       -4.70      5.62 o 
  -7   2   6      359.18      354.50     18.33 o 
  -6   2   6      559.90      596.30     14.33 o 
  -5   2   6     1077.38     1102.43     18.54 o 
  -4   2   6      131.44      131.55      3.85 o 
  -3   2   6      372.71      392.70      7.26 o 
  -2   2   6      187.54      163.79      9.32 o 
  -1   2   6     2772.09     2936.79     52.13 o 
   0   2   6     2671.66     2914.34     52.35 o 
   1   2   6     1568.18     1727.66     27.52 o 
   2   2   6       37.17       31.50      2.41 o 
   3   2   6      231.95      258.27      7.48 o 
   4   2   6      286.34      289.50      9.72 o 
   5   2   6      827.26      857.75     18.53 o 
   6   2   6      741.21      740.81     22.11 o 
   7   2   6       77.60       97.65      8.66 o 
  -9   3   6        1.34        0.81      5.91 o 
  -8   3   6       14.93       11.60      5.39 o 
  -7   3   6      435.40      426.80     13.58 o 
  -6   3   6      364.07      349.41     15.37 o 
  -5   3   6       32.27       38.30      3.03 o 
  -4   3   6      454.34      422.99      9.97 o 
  -3   3   6        9.71       14.39      2.56 o 
  -2   3   6     1508.87     1524.75     28.18 o 
  -1   3   6     2526.80     2601.09     46.66 o 
   0   3   6      440.94      450.56      8.58 o 
   1   3   6     1322.63     1350.28     22.17 o 
   2   3   6      363.50      393.26      9.69 o 
   3   3   6       55.74       73.77      4.43 o 
   4   3   6     1013.27      996.40     20.82 o 
   5   3   6      850.45      835.24     24.11 o 
   6   3   6       66.21       67.80     10.94 o 
   7   3   6       41.10       50.61      7.23 o 
  -9   4   6        1.11       -3.74      6.50 o 
  -8   4   6       69.77       87.77      7.31 o 
  -7   4   6      430.57      445.30     23.94 o 
  -6   4   6      279.38      278.38     10.23 o 
  -5   4   6      379.60      360.63      9.07 o 
  -4   4   6       21.10       22.49      2.69 o 
  -3   4   6      336.39      292.96      7.59 o 
  -2   4   6     1411.88     1300.39     24.64 o 
  -1   4   6      634.26      667.02     14.11 o 
   0   4   6       58.18       52.94      2.63 o 
   1   4   6      262.99      304.84     10.21 o 
   2   4   6      686.07      686.57     21.25 o 
   3   4   6       12.26       10.63      3.02 o 
   4   4   6       85.79       94.58      5.39 o 
   5   4   6       55.02       64.79      5.10 o 
   6   4   6      185.81      187.84      8.30 o 
  -9   5   6        0.00       -0.55      5.39 o 
  -8   5   6        1.78        0.47      5.02 o 
  -7   5   6      244.15      248.93     10.23 o 
  -6   5   6      288.74      280.44     10.65 o 
  -5   5   6      369.49      359.01      9.07 o 
  -4   5   6      543.23      537.03     12.00 o 
  -3   5   6       16.07       10.45      2.56 o 
  -2   5   6     1231.66     1157.02     22.56 o 
  -1   5   6     1233.63     1240.73     24.20 o 
   0   5   6      676.83      705.62     15.01 o 
   1   5   6      309.39      309.66     15.96 o 
   2   5   6        0.74        0.70      3.65 o 
   3   5   6      173.84      184.72      7.28 o 
   4   5   6      322.94      318.58     17.01 o 
   5   5   6      286.73      302.66     14.21 o 
   6   5   6        5.39        9.05      4.28 o 
  -9   6   6        0.15       -5.21      5.21 o 
  -8   6   6       69.53       64.32      7.07 o 
  -7   6   6      132.68      125.08      7.91 o 
  -6   6   6      427.18      402.67     15.67 o 
  -5   6   6      367.39      340.69     11.86 o 
  -4   6   6       51.26       38.70      3.52 o 
  -3   6   6      311.97      305.87      8.44 o 
  -2   6   6      657.62      654.76     14.54 o 
  -1   6   6      541.47      542.96     12.65 o 
   0   6   6      394.43      419.31     14.20 o 
   1   6   6      274.35      273.04     15.37 o 
   2   6   6       64.92       72.46      6.89 o 
   3   6   6      590.25      584.96     18.16 o 
   4   6   6      212.05      199.79     10.51 o 
   5   6   6       18.24       14.81      5.15 o 
  -8   7   6       51.52       55.96      7.07 o 
  -7   7   6      343.90      340.10     13.16 o 
  -6   7   6      109.08      113.81      7.49 o 
  -5   7   6       21.31       15.52      4.96 o 
  -4   7   6      172.76      162.53      6.56 o 
  -3   7   6      326.76      311.68      9.00 o 
  -2   7   6      316.69      298.02     13.95 o 
  -1   7   6       40.12       51.30      6.08 o 
   0   7   6      115.44      114.75     15.07 o 
   1   7   6      138.91      113.52      9.16 o 
   2   7   6      199.30      201.51     10.61 o 
   3   7   6       72.66       80.94      7.65 o 
   4   7   6        7.41        0.63      5.36 o 
  -8   8   6      202.31      207.15     11.26 o 
  -7   8   6       55.72       60.05      7.23 o 
  -6   8   6       17.24       12.79      5.11 o 
  -5   8   6       84.36       82.29      7.09 o 
  -4   8   6       56.36       47.20      6.10 o 
  -3   8   6      377.18      372.83     10.46 o 
  -2   8   6      590.41      614.26     19.03 o 
  -1   8   6      315.59      287.17     15.67 o 
   0   8   6       44.34       39.92      7.09 o 
   1   8   6      172.76      166.41      9.93 o 
   2   8   6      129.10      134.53      9.50 o 
   3   8   6       88.44       93.19      8.51 o 
  -7   9   6       47.34       55.93      7.49 o 
  -6   9   6        6.97        8.02      5.67 o 
  -5   9   6        8.94        8.71      5.36 o 
  -4   9   6      109.76      105.14      7.87 o 
  -3   9   6      337.74      358.57     13.88 o 
  -2   9   6      508.56      525.59     17.88 o 
  -1   9   6       27.23       20.59      6.16 o 
   0   9   6        0.30       -2.17      5.29 o 
   1   9   6       61.37       54.13      7.43 o 
   2   9   6       54.67       63.81      7.87 o 
  -6  10   6        6.87       -4.02      5.62 o 
  -5  10   6       25.20       27.32      6.78 o 
  -4  10   6       53.43       56.22      7.52 o 
  -3  10   6      199.33      208.30     17.73 o 
  -2  10   6       62.83       63.09      7.75 o 
  -1  10   6        0.44        4.73      5.29 o 
   0  10   6        0.11       -4.60      5.34 o 
   1 -11   7       42.79       38.42     10.64 o 
   2 -11   7       57.33       52.53      7.07 o 
   3 -11   7       28.47       31.07      6.39 o 
   4 -11   7        7.65       17.59      5.96 o 
  -2 -10   7       11.78       -0.12      4.96 o 
  -1 -10   7        0.01        0.44      4.79 o 
   0 -10   7      110.65      117.24      8.08 o 
   1 -10   7      100.68      112.28     14.78 o 
   2 -10   7       39.22       31.02      5.81 o 
   3 -10   7       49.14       46.97      6.47 o 
   4 -10   7        3.35        0.68      5.39 o 
   5 -10   7        5.22        1.12      5.54 o 
   6 -10   7       70.62       79.21     13.60 o 
  -3  -9   7      176.71      199.94     10.60 o 
  -2  -9   7       54.53       49.64      6.39 o 
  -1  -9   7       70.93       81.67     19.80 o 
   0  -9   7      172.26      182.52      9.09 o 
   1  -9   7      467.09      472.12     17.88 o 
   2  -9   7      368.92      354.27     13.36 o 
   3  -9   7       48.17       59.53     15.67 o 
   4  -9   7       21.64       27.80      5.96 o 
   5  -9   7       79.61       60.57      7.07 o 
   6  -9   7      220.54      209.70     10.77 o 
  -4  -8   7      183.53      190.92     13.00 o 
  -3  -8   7      246.07      260.03     27.49 o 
  -2  -8   7        0.60       -5.02      5.02 o 
  -1  -8   7       48.74       41.98      5.85 o 
   0  -8   7      126.16      125.62      9.96 o 
   1  -8   7      432.66      412.74     17.11 o 
   2  -8   7      501.46      428.34     31.63 o 
   3  -8   7      683.62      653.44     19.41 o 
   4  -8   7       21.53       24.23      5.54 o 
   5  -8   7      146.16      139.97      8.50 o 
   6  -8   7      471.60      480.29     16.48 o 
   7  -8   7      110.82      118.42     10.64 o 
  -5  -7   7      146.13      146.79     10.34 o 
  -4  -7   7      348.07      322.56     20.69 o 
  -3  -7   7      178.14      163.75     18.33 o 
  -2  -7   7        5.69        5.57      3.95 o 
  -1  -7   7      116.18      122.10      5.87 o 
   0  -7   7       36.54       44.34     11.56 o 
   1  -7   7      419.30      417.27     14.23 o 
   2  -7   7      492.41      443.89     11.02 o 
   3  -7   7       22.01       25.36      4.79 o 
   4  -7   7      583.78      558.51     17.12 o 
   5  -7   7      121.51      121.95      8.57 o 
   6  -7   7      176.45      194.63     18.62 o 
   7  -7   7       69.36       59.40      6.65 o 
   8  -7   7       24.18       32.01      7.09 o 
  -6  -6   7       28.91       30.30      6.27 o 
  -5  -6   7      176.05      182.12     15.67 o 
  -4  -6   7       54.82       61.45      6.05 o 
  -3  -6   7      119.94      125.50     13.00 o 
  -2  -6   7       84.54       89.87      6.83 o 
  -1  -6   7      251.89      239.56      6.63 o 
   0  -6   7      490.69      472.98     11.42 o 
   1  -6   7      874.54      838.80     17.46 o 
   2  -6   7       10.10       12.10      5.08 o 
   3  -6   7      404.41      396.12     13.16 o 
   4  -6   7      226.24      222.72      9.59 o 
   5  -6   7      111.36      115.79     15.07 o 
   6  -6   7      320.73      298.51     18.03 o 
   7  -6   7       23.99       29.39      4.33 o 
   8  -6   7       13.20       17.80      6.56 o 
  -7  -5   7       50.12       58.68      7.07 o 
  -6  -5   7       51.09       58.26      6.47 o 
  -5  -5   7       11.47       14.48      4.60 o 
  -4  -5   7       28.75       28.15      4.79 o 
  -3  -5   7        0.68        0.70      2.83 o 
  -2  -5   7       45.36       44.14      3.72 o 
  -1  -5   7      234.81      212.83      7.38 o 
   0  -5   7      121.75      119.84      5.29 o 
   1  -5   7      479.62      436.20     15.34 o 
   2  -5   7       35.70       25.96      3.05 o 
   3  -5   7      336.00      338.89     15.96 o 
   4  -5   7       16.09        9.84      2.78 o 
   5  -5   7       12.24        8.91      3.35 o 
   6  -5   7      259.71      246.71      8.41 o 
   7  -5   7      114.23      103.46      5.92 o 
   8  -5   7       46.15       36.65      6.47 o 
  -7  -4   7       78.73       87.91      7.49 o 
  -6  -4   7       41.07       38.46      5.43 o 
  -5  -4   7       99.71      107.82      6.65 o 
  -4  -4   7        1.59       -2.19      2.69 o 
  -3  -4   7        0.97        3.29      2.56 o 
  -2  -4   7      113.58       96.80      4.66 o 
  -1  -4   7      110.23       95.91      4.91 o 
   0  -4   7      110.10       93.92      5.00 o 
   1  -4   7      218.98      209.93      6.43 o 
   2  -4   7       35.03       33.05      2.86 o 
   3  -4   7      555.01      545.11     10.29 o 
   4  -4   7       25.77       22.21      3.03 o 
   5  -4   7        4.54        6.39      3.03 o 
   6  -4   7      578.05      535.81     13.07 o 
   7  -4   7        2.98        5.42      3.37 o 
   8  -4   7       39.46       38.62      6.47 o 
  -8  -3   7       52.46       56.16      6.65 o 
  -7  -3   7      391.10      403.12     13.96 o 
  -6  -3   7      146.57      169.53     10.94 o 
  -5  -3   7       47.03       48.63      4.00 o 
  -4  -3   7        1.97        1.40      2.88 o 
  -3  -3   7      243.88      238.10      7.17 o 
  -2  -3   7      910.56      796.60     16.37 o 
  -1  -3   7     1390.61     1270.73     24.21 o 
   0  -3   7      487.52      485.25     10.78 o 
   1  -3   7      121.19      105.41      4.18 o 
   2  -3   7     1078.75     1127.45     19.28 o 
   3  -3   7      803.09      832.30     14.36 o 
   4  -3   7     1025.73     1014.86     20.81 o 
   5  -3   7      490.45      475.25     11.70 o 
   6  -3   7       50.64       50.55      5.50 o 
   7  -3   7        5.26        2.06      4.79 o 
   8  -3   7       58.17       52.59      7.07 o 
  -8  -2   7      231.33      252.41     16.55 o 
  -7  -2   7      282.65      312.34     11.44 o 
  -6  -2   7      136.70      144.39      7.52 o 
  -5  -2   7       53.85       62.08      5.99 o 
  -4  -2   7       11.16       11.56      2.71 o 
  -3  -2   7      970.44      953.16     16.17 o 
  -2  -2   7     2045.38     1825.76     29.03 o 
  -1  -2   7      874.90      804.62     13.72 o 
   0  -2   7      428.08      473.72      8.83 o 
   1  -2   7      184.83      206.45      5.50 o 
   2  -2   7      258.06      277.51      6.26 o 
   3  -2   7      713.33      779.80     13.70 o 
   4  -2   7      667.76      710.22     15.33 o 
   5  -2   7       72.47       89.16      4.75 o 
   6  -2   7       21.82       20.18      7.98 o 
   7  -2   7      136.93      126.76      8.50 o 
   8  -2   7       93.06       89.39      8.33 o 
  -9  -1   7       24.22       31.92      8.87 o 
  -8  -1   7       13.97       34.29      8.28 o 
  -7  -1   7      274.76      295.47     11.07 o 
  -6  -1   7      132.58      160.94      5.46 o 
  -5  -1   7       51.10       51.86      4.23 o 
  -4  -1   7      144.52      142.42      4.40 o 
  -3  -1   7     1572.31     1456.32     23.49 o 
  -2  -1   7     1427.40     1305.64     21.13 o 
  -1  -1   7      125.30      106.47      3.65 o 
   0  -1   7      967.98      999.25     16.98 o 
   1  -1   7        5.38        8.86      1.65 o 
   2  -1   7      875.00      966.74     16.39 o 
   3  -1   7     1387.59     1540.92     25.00 o 
   4  -1   7      432.46      469.77      9.33 o 
   5  -1   7       14.66       12.38      4.12 o 
   6  -1   7       22.97       18.23      4.96 o 
   7  -1   7      334.54      315.85     13.12 o 
   8  -1   7       44.10       39.68      6.96 o 
  -8   0   7       95.07      105.22     10.64 o 
  -7   0   7      426.71      446.93     14.16 o 
  -6   0   7      339.39      375.70      8.80 o 
  -5   0   7       22.85       21.15      2.50 o 
  -4   0   7       89.50       84.97      3.39 o 
  -3   0   7      921.69      928.22     16.30 o 
  -2   0   7      473.08      401.64      7.52 o 
  -1   0   7     2611.51     2681.96     41.64 o 
   0   0   7      677.51      659.94     11.52 o 
   1   0   7      395.89      499.23      9.21 o 
   2   0   7     1183.42     1258.24     20.73 o 
   3   0   7     1461.01     1588.91     25.81 o 
   4   0   7       32.95       36.78      3.28 o 
   5   0   7        3.47        7.68      4.12 o 
   6   0   7       12.71       11.23      4.69 o 
   7   0   7       44.50       39.16      6.39 o 
   8   0   7       83.84       85.42      8.50 o 
  -9   1   7       52.82       49.06      9.46 o 
  -8   1   7      135.23      152.82      8.78 o 
  -7   1   7      283.11      284.34     10.87 o 
  -6   1   7      384.26      375.88      9.78 o 
  -5   1   7       57.48       46.72      3.52 o 
  -4   1   7       39.43       43.34      2.40 o 
  -3   1   7      597.86      572.36     10.19 o 
  -2   1   7      270.14      249.78      5.55 o 
  -1   1   7       48.84       44.38      2.89 o 
   0   1   7       98.43      110.56      3.46 o 
   1   1   7      378.72      362.51      7.42 o 
   2   1   7     1141.16     1272.16     21.09 o 
   3   1   7      348.77      399.93      9.85 o 
   4   1   7        2.24       -1.00      2.45 o 
   5   1   7       54.88       57.46      6.10 o 
   6   1   7        4.17        0.49      4.69 o 
   7   1   7      275.20      278.76     12.88 o 
  -9   2   7       33.13       55.57     10.64 o 
  -8   2   7       40.82       63.79      6.47 o 
  -7   2   7      162.35      173.64      8.78 o 
  -6   2   7       40.88       36.53      3.86 o 
  -5   2   7       39.66       38.05      3.29 o 
  -4   2   7      179.35      168.58      5.57 o 
  -3   2   7     2676.81     2685.31     48.07 o 
  -2   2   7     1429.24     1385.99     25.91 o 
  -1   2   7        8.36        9.06      2.09 o 
   0   2   7      897.35      948.42     15.98 o 
   1   2   7     2167.38     2428.97     38.29 o 
   2   2   7     1149.84     1247.45     20.87 o 
   3   2   7      454.75      518.83     12.09 o 
   4   2   7      349.47      383.35     10.22 o 
   5   2   7       63.68       70.49      6.65 o 
   6   2   7      335.65      352.65     13.89 o 
   7   2   7      248.64      249.36     12.62 o 
  -9   3   7       33.49       35.97      8.87 o 
  -8   3   7       91.87      113.09     11.53 o 
  -7   3   7        5.90        5.37      4.54 o 
  -6   3   7        0.26        0.15      2.69 o 
  -5   3   7      156.83      150.79      5.78 o 
  -4   3   7      629.14      603.00     12.96 o 
  -3   3   7     1769.71     1662.08     30.91 o 
  -2   3   7      681.59      683.28     14.19 o 
  -1   3   7       29.79       50.20      3.25 o 
   0   3   7      460.20      473.12     13.89 o 
   1   3   7      719.11      757.89     13.52 o 
   2   3   7       93.47       94.23      5.38 o 
   3   3   7      386.66      408.45     10.59 o 
   4   3   7      255.25      269.90      8.72 o 
   5   3   7        5.86        9.80      3.57 o 
   6   3   7      261.47      234.05     11.50 o 
  -9   4   7       46.79       53.44      7.31 o 
  -8   4   7       26.77       21.07      5.39 o 
  -7   4   7        5.51        9.07      4.79 o 
  -6   4   7      142.72      140.45      7.72 o 
  -5   4   7      447.92      414.23     10.11 o 
  -4   4   7        3.59        4.15      2.40 o 
  -3   4   7       87.76       80.71      5.36 o 
  -2   4   7       11.86       11.82      3.49 o 
  -1   4   7      111.54      122.04      5.08 o 
   0   4   7      186.55      172.82      6.50 o 
   1   4   7      256.99      266.71     10.36 o 
   2   4   7       51.73       60.53      4.79 o 
   3   4   7      205.70      216.57      7.69 o 
   4   4   7       37.17       39.50      4.33 o 
   5   4   7       74.14       77.31      5.74 o 
   6   4   7      104.51       98.86      6.49 o 
  -9   5   7       72.20       97.05      8.14 o 
  -8   5   7       53.60       67.21      7.07 o 
  -7   5   7       21.78       19.58      4.96 o 
  -6   5   7       68.26       68.82      6.05 o 
  -5   5   7      280.77      278.26      8.13 o 
  -4   5   7      234.20      234.19      7.33 o 
  -3   5   7      258.62      254.00      7.76 o 
  -2   5   7        3.05        5.57      3.29 o 
  -1   5   7      298.44      316.09      8.82 o 
   0   5   7      370.31      378.80     13.07 o 
   1   5   7      618.88      634.50     18.59 o 
   2   5   7      139.36      137.78     11.23 o 
   3   5   7      297.10      266.95     17.44 o 
   4   5   7      105.41      107.20      7.76 o 
   5   5   7       44.73       42.88      4.98 o 
  -9   6   7       37.20       29.44      6.65 o 
  -8   6   7       60.03       65.69      7.07 o 
  -7   6   7        0.80       -0.37      4.96 o 
  -6   6   7       61.70       52.67      5.96 o 
  -5   6   7      406.20      396.69     13.36 o 
  -4   6   7      256.31      227.51      7.41 o 
  -3   6   7      354.63      326.52      9.08 o 
  -2   6   7        0.24        1.89      2.76 o 
  -1   6   7       43.44       47.06      5.66 o 
   0   6   7      192.58      194.35      9.62 o 
   1   6   7      744.36      711.17     20.70 o 
   2   6   7      228.19      226.66     10.92 o 
   3   6   7        0.00       -1.18      4.81 o 
   4   6   7       67.58       72.80     20.10 o 
   5   6   7       79.01       64.49      7.33 o 
  -8   7   7        6.33        5.74      5.63 o 
  -7   7   7      205.36      206.68     10.60 o 
  -6   7   7      215.32      223.02     10.60 o 
  -5   7   7       80.15       80.71      7.09 o 
  -4   7   7        1.27       -0.85      2.85 o 
  -3   7   7        1.23        0.24      3.54 o 
  -2   7   7        1.95       -3.61      3.75 o 
  -1   7   7       74.67       72.17      6.89 o 
   0   7   7      247.31      242.82     11.47 o 
   1   7   7       48.28       46.46      6.44 o 
   2   7   7       21.54       26.05      6.00 o 
   3   7   7        7.62        4.67      5.55 o 
   4   7   7       57.49       59.10      7.65 o 
  -8   8   7        6.41        7.65      6.50 o 
  -7   8   7      131.93      120.44      8.75 o 
  -6   8   7       88.39       93.07      7.91 o 
  -5   8   7      101.09      109.83      9.46 o 
  -4   8   7        8.54        4.09      3.41 o 
  -3   8   7        9.21        2.64      3.31 o 
  -2   8   7      145.61      165.26      9.84 o 
  -1   8   7      238.77      252.68     16.26 o 
   0   8   7       36.21       59.43      7.07 o 
   1   8   7       59.69       60.91      7.98 o 
   2   8   7       14.97        8.58      6.00 o 
   3   8   7       24.69       23.05      7.68 o 
  -7   9   7        7.42        3.31      6.10 o 
  -6   9   7       70.88       76.91      7.95 o 
  -5   9   7       96.20      103.88      8.38 o 
  -4   9   7       20.49       13.49      8.57 o 
  -3   9   7       19.41       13.00      5.29 o 
  -2   9   7      167.74      188.88     10.92 o 
  -1   9   7      131.20      170.46     16.55 o 
   0   9   7      101.61      104.51     15.37 o 
   1   9   7       11.55       16.16      6.50 o 
  -5  10   7       36.96       25.20      8.87 o 
  -4  10   7        0.06      -11.82     11.82 o 
  -3  10   7       23.72       20.71      6.34 o 
  -2  10   7       76.81       78.55      8.21 o 
  -1  10   7       37.48       37.42     15.37 o 
   2 -11   8       37.98       36.67      6.65 o 
  -1 -10   8       40.71       41.22      8.28 o 
   0 -10   8        1.55        3.40      4.81 o 
   1 -10   8        5.41       12.87      5.39 o 
   2 -10   8       54.50       47.53      6.81 o 
   3 -10   8      115.22      127.18      9.17 o 
   4 -10   8       69.90       70.08      7.66 o 
   5 -10   8       10.03        6.56      5.96 o 
  -3  -9   8      102.94      113.04      8.50 o 
  -2  -9   8      157.16      151.10      9.34 o 
  -1  -9   8       10.71        6.61      4.79 o 
   0  -9   8        0.35        1.62      3.56 o 
   1  -9   8      120.71      120.17      6.14 o 
   2  -9   8       46.98       48.26      6.23 o 
   3  -9   8      145.57      184.75     10.64 o 
   4  -9   8       61.26       61.94      7.23 o 
   5  -9   8       40.17       36.77      6.81 o 
   6  -9   8        0.46       -2.41      5.24 o 
  -4  -8   8       17.77       18.07      5.67 o 
  -3  -8   8       61.89       61.62      6.81 o 
  -2  -8   8      121.30      116.05     13.30 o 
  -1  -8   8       32.45       34.45      8.40 o 
   0  -8   8       34.24       26.14      4.07 o 
   1  -8   8       51.53       52.09      4.60 o 
   2  -8   8      140.61      128.90      8.14 o 
   3  -8   8      618.62      641.60     19.41 o 
   4  -8   8      128.45      123.25      8.33 o 
   5  -8   8        9.41        7.17      4.96 o 
   6  -8   8       51.80       47.34      6.65 o 
   7  -8   8       10.67       13.60      5.67 o 
  -5  -7   8       56.92       65.42     18.03 o 
  -4  -7   8       23.60       24.43      7.68 o 
  -3  -7   8       35.49       35.40      5.39 o 
  -2  -7   8      120.30      123.17      6.46 o 
  -1  -7   8       17.41       16.49      5.42 o 
   0  -7   8        0.35       -3.33      3.33 o 
   1  -7   8      257.52      267.72     11.86 o 
   2  -7   8      928.03      888.05     18.78 o 
   3  -7   8      922.37      953.50     37.24 o 
   4  -7   8       44.46       48.75      6.05 o 
   5  -7   8       12.99        6.61      4.54 o 
   6  -7   8       40.17       40.29      6.05 o 
   7  -7   8      203.93      185.68     10.18 o 
  -6  -6   8       48.16       55.45      7.23 o 
  -5  -6   8      132.36      152.00      9.08 o 
  -4  -6   8       84.23       94.24      7.23 o 
  -3  -6   8      284.99      279.60      8.82 o 
  -2  -6   8      332.72      330.87      9.67 o 
  -1  -6   8        5.07        4.59      4.77 o 
   0  -6   8      234.68      219.42      7.46 o 
   1  -6   8     1330.33     1318.19     25.98 o 
   2  -6   8      225.97      224.51      8.39 o 
   3  -6   8       78.97       88.60      6.27 o 
   4  -6   8       16.22       15.93      4.37 o 
   5  -6   8       53.34       44.09      5.63 o 
   6  -6   8      123.58      133.11     13.00 o 
   7  -6   8      208.80      202.01     11.23 o 
  -7  -5   8        0.17        1.18      5.43 o 
  -6  -5   8        8.24        7.39      4.96 o 
  -5  -5   8       43.28       45.86      8.87 o 
  -4  -5   8       67.06       72.04      6.23 o 
  -3  -5   8      254.55      268.90      8.41 o 
  -2  -5   8      135.62      129.82      5.80 o 
  -1  -5   8       74.59       66.07      5.26 o 
   0  -5   8      282.54      247.04      7.70 o 
   1  -5   8      420.41      400.65     15.78 o 
   2  -5   8      431.62      413.89     10.25 o 
   3  -5   8      888.86      917.97     24.03 o 
   4  -5   8      886.27      878.15     23.40 o 
   5  -5   8       80.17       82.98      6.47 o 
   6  -5   8      472.15      451.97     16.22 o 
   7  -5   8      217.37      213.70      8.39 o 
   8  -5   8      108.09      120.38      8.98 o 
  -7  -4   8        3.08       -3.25      4.60 o 
  -6  -4   8       10.59        4.25      8.57 o 
  -5  -4   8       92.28       89.77      6.89 o 
  -4  -4   8       59.91       57.91      4.41 o 
  -3  -4   8      271.75      255.25      7.94 o 
  -2  -4   8        6.88        4.73      2.91 o 
  -1  -4   8      319.84      306.30      8.39 o 
   0  -4   8       48.22       48.93      4.77 o 
   1  -4   8     1172.15     1161.96     22.70 o 
   2  -4   8     2064.81     2071.78     38.16 o 
   3  -4   8      959.19      954.15     19.14 o 
   4  -4   8        2.70        4.02      2.94 o 
   5  -4   8      396.34      370.87     10.12 o 
   6  -4   8      494.05      480.08     12.39 o 
   7  -4   8      221.31      220.95     15.96 o 
   8  -4   8       74.61       77.11      7.91 o 
  -8  -3   8       25.05       22.89      5.81 o 
  -7  -3   8        2.59       -3.55      4.18 o 
  -6  -3   8       63.97       78.18      9.16 o 
  -5  -3   8      278.07      309.19     15.88 o 
  -4  -3   8      459.94      475.35     11.49 o 
  -3  -3   8      608.47      571.70     12.96 o 
  -2  -3   8        0.93        1.76      2.40 o 
  -1  -3   8     1865.67     1831.15     34.10 o 
   0  -3   8      956.89      930.03     18.62 o 
   1  -3   8     1623.13     1609.32     30.22 o 
   2  -3   8      382.54      365.75     10.67 o 
   3  -3   8      881.87      850.23     14.95 o 
   4  -3   8      894.54      862.82     18.31 o 
   5  -3   8      195.17      193.74      7.05 o 
   6  -3   8      432.15      407.99     11.22 o 
   7  -3   8      174.08      191.71     19.51 o 
   8  -3   8       18.89       14.70      6.50 o 
  -8  -2   8        0.91       -1.18      7.09 o 
  -7  -2   8       39.28       57.52      6.05 o 
  -6  -2   8      165.00      183.61      7.05 o 
  -5  -2   8      538.99      588.90     13.53 o 
  -4  -2   8      216.46      217.35      6.93 o 
  -3  -2   8      348.98      336.56     10.08 o 
  -2  -2   8      806.20      764.31     20.35 o 
  -1  -2   8     1244.43     1145.91     22.17 o 
   0  -2   8      453.21      376.65      7.57 o 
   1  -2   8     2504.37     2467.21     38.76 o 
   2  -2   8      280.83      276.42      6.46 o 
   3  -2   8        0.08        1.41      2.04 o 
   4  -2   8     1162.42     1213.11     24.34 o 
   5  -2   8      274.26      264.87      8.27 o 
   6  -2   8      770.82      745.72     21.31 o 
   7  -2   8      240.85      240.80     11.44 o 
   8  -2   8        0.59       -3.39      5.24 o 
  -7  -1   8      104.17      124.54      6.92 o 
  -6  -1   8      348.01      366.17     12.34 o 
  -5  -1   8      548.96      537.73     17.37 o 
  -4  -1   8       68.79       70.32      3.18 o 
  -3  -1   8      110.65      103.13      3.59 o 
  -2  -1   8      168.20      157.91      6.48 o 
  -1  -1   8      931.44      825.84     14.18 o 
   0  -1   8      399.04      376.94     14.16 o 
   1  -1   8     1038.33     1005.52     16.90 o 
   2  -1   8      197.44      206.72      5.49 o 
   3  -1   8       12.37       22.05      3.04 o 
   4  -1   8      556.94      625.96     11.90 o 
   5  -1   8      177.65      165.36      8.50 o 
   6  -1   8      417.80      404.94     14.38 o 
   7  -1   8      109.76       98.67      8.08 o 
   8  -1   8       10.10        6.83      5.96 o 
  -7   0   8      196.21      213.88      7.83 o 
  -6   0   8       62.35       71.29      4.54 o 
  -5   0   8       86.17      100.20      4.66 o 
  -4   0   8        2.68        0.03      1.80 o 
  -3   0   8      102.28      106.36      4.00 o 
  -2   0   8      880.96      815.80     13.96 o 
  -1   0   8     1785.39     1800.52     28.72 o 
   0   0   8       44.26       41.70      5.63 o 
   1   0   8      820.16      859.33     14.76 o 
   2   0   8       86.91       98.75      3.89 o 
   3   0   8       40.28       43.85      3.58 o 
   4   0   8      259.83      291.85      9.65 o 
   5   0   8        6.66       -0.06      3.82 o 
   6   0   8      182.08      190.66      9.93 o 
   7   0   8      179.73      174.47     17.73 o 
  -9   1   8        8.67        3.55      8.87 o 
  -8   1   8      113.24      123.03      8.14 o 
  -7   1   8      337.08      330.05     11.91 o 
  -6   1   8       14.59       21.79      3.63 o 
  -5   1   8       39.74       42.03      3.63 o 
  -4   1   8        3.24        2.96      3.34 o 
  -3   1   8       27.47       26.56      3.08 o 
  -2   1   8      842.31      803.86     16.14 o 
  -1   1   8     1474.39     1406.41     22.80 o 
   0   1   8       49.00       54.00      3.07 o 
   1   1   8      250.83      261.90      6.15 o 
   2   1   8       41.38       42.74      3.84 o 
   3   1   8       33.40       30.91      3.32 o 
   4   1   8      114.41      132.59      6.65 o 
   5   1   8      192.95      180.86      9.51 o 
   6   1   8      350.16      328.99     13.30 o 
   7   1   8        0.23       -1.32      5.24 o 
  -9   2   8       14.15        7.68      7.68 o 
  -8   2   8      122.09      127.81      8.33 o 
  -7   2   8      630.59      633.91     18.18 o 
  -6   2   8       82.58      103.06      5.12 o 
  -5   2   8      181.64      196.66      6.48 o 
  -4   2   8        0.01        0.31      2.26 o 
  -3   2   8      402.11      403.75      9.56 o 
  -2   2   8     2705.59     2684.39     48.41 o 
  -1   2   8     1221.00     1196.26     23.24 o 
   0   2   8       37.20       32.68      3.16 o 
   1   2   8       55.05       59.32      3.13 o 
   2   2   8        8.94        9.09      2.67 o 
   3   2   8      779.39      845.90     23.54 o 
   4   2   8      926.69     1004.60     22.63 o 
   5   2   8      153.06      166.42      8.57 o 
   6   2   8       55.74       69.41     15.07 o 
   7   2   8       13.75       14.85      6.34 o 
  -9   3   8       21.34       16.59      7.68 o 
  -8   3   8       69.69       79.78      6.89 o 
  -7   3   8      248.47      258.87     10.65 o 
  -6   3   8      276.15      272.48      8.18 o 
  -5   3   8       89.46      101.13      4.88 o 
  -4   3   8       77.32       80.14      4.20 o 
  -3   3   8     1141.49     1091.69     21.36 o 
  -2   3   8     1614.86     1519.99     28.74 o 
  -1   3   8     1309.05     1280.85     24.71 o 
   0   3   8       20.23       23.26      4.37 o 
   1   3   8      270.60      282.23      8.31 o 
   2   3   8     2397.09     2402.42     55.00 o 
   3   3   8     1711.35     1766.15     39.39 o 
   4   3   8      305.39      314.76     13.58 o 
   5   3   8       65.64       79.21      5.51 o 
   6   3   8        8.43       18.53      5.80 o 
  -9   4   8       30.16       38.90      6.69 o 
  -8   4   8       77.72       79.09      7.31 o 
  -7   4   8      287.34      286.03     11.26 o 
  -6   4   8        9.34       13.17      4.37 o 
  -5   4   8       50.65       45.76      3.80 o 
  -4   4   8      564.03      537.88     15.04 o 
  -3   4   8      755.92      702.97     14.96 o 
  -2   4   8      529.15      500.22     11.70 o 
  -1   4   8      161.84      176.13     10.32 o 
   0   4   8      555.48      552.85     16.32 o 
   1   4   8       27.86       21.36      4.64 o 
   2   4   8      190.56      196.68      9.50 o 
   3   4   8      499.06      477.88     19.51 o 
   4   4   8      215.21      237.26     10.79 o 
   5   4   8        1.97        0.24      4.92 o 
   6   4   8       17.70       14.19      6.10 o 
  -9   5   8       21.48       18.03      6.27 o 
  -8   5   8       56.96       67.13      7.07 o 
  -7   5   8      233.50      240.84     10.60 o 
  -6   5   8      157.74      156.77      8.50 o 
  -5   5   8        0.11       -1.77      3.62 o 
  -4   5   8      346.25      319.50      8.96 o 
  -3   5   8     1131.95     1067.03     21.44 o 
  -2   5   8      981.43      977.76     20.12 o 
  -1   5   8      279.68      286.00      8.60 o 
   0   5   8       17.36       15.86     10.94 o 
   1   5   8        4.03        5.19      6.21 o 
   2   5   8      611.25      621.37     18.89 o 
   3   5   8      513.36      517.69     16.89 o 
   4   5   8       15.69       17.48      5.67 o 
   5   5   8       13.37        8.43      5.62 o 
  -8   6   8       84.09       87.87      7.81 o 
  -7   6   8      307.57      304.14     12.28 o 
  -6   6   8      127.49      122.45      7.91 o 
  -5   6   8        0.33       -0.35      2.85 o 
  -4   6   8      131.95      115.41      5.67 o 
  -3   6   8      630.53      579.97     13.56 o 
  -2   6   8      733.72      719.03     16.07 o 
  -1   6   8      770.18      714.38     20.86 o 
   0   6   8       18.15        8.23      4.64 o 
   1   6   8      440.43      432.92     32.81 o 
   2   6   8      539.52      531.59     17.61 o 
   3   6   8      249.10      250.52     15.37 o 
   4   6   8       76.37       80.38     13.00 o 
  -8   7   8       89.72       87.03      8.24 o 
  -7   7   8       21.90       27.67      5.96 o 
  -6   7   8       14.66        6.03      5.91 o 
  -5   7   8       65.55       63.53      8.28 o 
  -4   7   8       32.34       28.81      3.97 o 
  -3   7   8       69.28       64.35      4.94 o 
  -2   7   8      363.80      343.26     10.28 o 
  -1   7   8        0.29       -1.82      4.28 o 
   0   7   8       15.47       21.31      5.55 o 
   1   7   8       86.10       99.37      8.31 o 
   2   7   8       67.70       64.27      8.57 o 
   3   7   8       52.78       43.67     12.71 o 
  -7   8   8        9.87        6.07      5.96 o 
  -6   8   8       26.83       20.22      5.96 o 
  -5   8   8       96.67       86.37      7.52 o 
  -4   8   8      177.97      184.01      7.73 o 
  -3   8   8      330.38      298.02      9.73 o 
  -2   8   8        3.41       -1.22      4.81 o 
  -1   8   8      102.01      103.34      8.41 o 
   0   8   8      143.55      155.12     18.33 o 
   1   8   8       95.24       83.60      8.41 o 
   2   8   8       18.59       16.30      8.57 o 
  -6   9   8       36.12       44.77     16.85 o 
  -5   9   8      135.72      133.62      9.37 o 
  -4   9   8      247.20      247.91     12.03 o 
  -3   9   8      116.35      124.66      9.12 o 
  -2   9   8        2.86       -3.55      5.29 o 
  -1   9   8       56.25       47.62      7.07 o 
   0   9   8       40.18       37.81     16.85 o 
  -3  10   8        2.35       -1.70      5.91 o 
  -1 -10   9       18.27       22.90     11.23 o 
   0 -10   9       42.54       60.35      8.28 o 
   1 -10   9       46.66       58.04      7.07 o 
   2 -10   9       26.19       26.82      6.23 o 
   3 -10   9        0.13        4.25      5.63 o 
   4 -10   9       84.13      104.85      8.92 o 
  -3  -9   9        2.39        5.91      8.28 o 
  -2  -9   9       55.36       59.83      7.07 o 
  -1  -9   9      146.38      144.80      8.81 o 
   0  -9   9      110.65      117.42     10.92 o 
   1  -9   9        6.81        0.00      5.02 o 
   2  -9   9        2.42        1.48      5.02 o 
   3  -9   9       25.67       36.85      6.47 o 
   4  -9   9       97.29      121.79      9.17 o 
   5  -9   9       94.93       93.93     12.41 o 
  -4  -8   9        0.25       -1.82      4.96 o 
  -3  -8   9        6.17       -0.77      4.79 o 
  -2  -8   9      158.85      157.09      8.92 o 
  -1  -8   9      179.96      175.69      7.55 o 
   0  -8   9      246.33      247.68     12.82 o 
   1  -8   9      308.70      293.35      9.72 o 
   2  -8   9       17.98       15.87      5.21 o 
   3  -8   9      151.00      157.66      9.40 o 
   4  -8   9      520.98      575.66     18.80 o 
   5  -8   9       75.73       81.60     11.82 o 
   6  -8   9       45.42       35.46      6.53 o 
  -5  -7   9       75.29       81.55      8.08 o 
  -4  -7   9        0.02        3.26      5.11 o 
  -3  -7   9        8.58        5.97      4.54 o 
  -2  -7   9       70.02       74.94      5.29 o 
  -1  -7   9      183.69      176.86     12.79 o 
   0  -7   9      710.65      687.97     16.01 o 
   1  -7   9      393.11      345.49      9.96 o 
   2  -7   9       45.90       56.58      6.27 o 
   3  -7   9      156.69      166.91      9.40 o 
   4  -7   9      268.23      281.14     18.62 o 
   5  -7   9      133.13      134.05      8.75 o 
   6  -7   9      259.66      260.97     12.10 o 
   7  -7   9        1.55        4.82      9.75 o 
  -6  -6   9       86.92      116.82      8.92 o 
  -5  -6   9       88.72       95.08      7.91 o 
  -4  -6   9       10.64        8.53      4.79 o 
  -3  -6   9       21.28       19.32      4.20 o 
  -2  -6   9      379.19      364.15     10.46 o 
  -1  -6   9      391.08      372.45     10.44 o 
   0  -6   9      132.39      127.96      8.01 o 
   1  -6   9      288.65      293.46      8.78 o 
   2  -6   9       25.67       28.57      3.91 o 
   3  -6   9      420.52      450.73     35.17 o 
   4  -6   9      210.52      226.85     10.45 o 
   5  -6   9       50.19       46.88      6.05 o 
   6  -6   9       30.53       30.87      5.63 o 
   7  -6   9        4.17        4.43      4.96 o 
  -6  -5   9       57.54       81.78      7.49 o 
  -5  -5   9        6.24        5.02      4.60 o 
  -4  -5   9       36.23       39.85      4.41 o 
  -3  -5   9      122.66      131.56      6.23 o 
  -2  -5   9      664.08      636.15     16.84 o 
  -1  -5   9      244.85      245.33      7.93 o 
   0  -5   9       28.35       21.60      3.45 o 
   1  -5   9      107.98      134.45      5.89 o 
   2  -5   9       89.52       96.03      4.87 o 
   3  -5   9       25.54       31.44      6.80 o 
   4  -5   9      235.61      248.20     10.65 o 
   5  -5   9      107.46      111.11      9.75 o 
   6  -5   9        1.80        2.08      4.37 o 
   7  -5   9       50.93       59.63      7.39 o 
  -7  -4   9       58.74       85.66      7.66 o 
  -6  -4   9        6.99        7.09      6.80 o 
  -5  -4   9       10.96       14.41      4.37 o 
  -4  -4   9       14.84       15.66      3.60 o 
  -3  -4   9        7.78        6.90      3.26 o 
  -2  -4   9      600.06      561.95     13.18 o 
  -1  -4   9      198.79      182.04      6.69 o 
   0  -4   9      112.00      112.74      5.75 o 
   1  -4   9      117.59      119.17      8.86 o 
   2  -4   9      249.80      249.70      7.72 o 
   3  -4   9       48.34       45.61      8.57 o 
   4  -4   9      325.02      345.84     12.12 o 
   5  -4   9       17.41       34.73      5.02 o 
   6  -4   9       10.86       11.31      3.72 o 
   7  -4   9      131.43      118.34     10.34 o 
  -7  -3   9       44.96       57.16      9.46 o 
  -6  -3   9        6.30        1.03      3.95 o 
  -5  -3   9        1.56        1.56      3.26 o 
  -4  -3   9       20.94       17.65      3.38 o 
  -3  -3   9      160.58      142.60      6.00 o 
  -2  -3   9     1041.17      972.91     19.90 o 
  -1  -3   9       20.07       21.70      3.26 o 
   0  -3   9      270.84      272.46      7.81 o 
   1  -3   9      233.08      216.68      6.72 o 
   2  -3   9      402.38      411.16     10.39 o 
   3  -3   9      875.91      848.04     15.11 o 
   4  -3   9       44.24       55.96      4.31 o 
   5  -3   9        0.05        0.45      3.03 o 
   6  -3   9       30.05       44.58      6.05 o 
   7  -3   9      105.81      109.97      8.33 o 
  -8  -2   9       36.73       33.69      8.28 o 
  -7  -2   9       88.09       92.22     10.05 o 
  -6  -2   9        0.05        1.29      3.32 o 
  -5  -2   9       47.02       52.33      4.29 o 
  -4  -2   9      595.53      601.05     24.91 o 
  -3  -2   9      654.17      644.44     16.88 o 
  -2  -2   9      300.18      271.29      7.72 o 
  -1  -2   9       34.51       34.54      3.29 o 
   0  -2   9      139.44      135.42      5.47 o 
   1  -2   9      722.51      695.30     12.61 o 
   2  -2   9     1249.14     1297.56     21.70 o 
   3  -2   9     1092.29     1108.42     19.28 o 
   4  -2   9        2.03       -0.28      2.94 o 
   5  -2   9       46.25       44.38      5.39 o 
   6  -2   9      181.58      179.61      9.59 o 
   7  -2   9      115.61      111.16     18.92 o 
  -7  -1   9       95.86      120.25     24.53 o 
  -6  -1   9        3.98        2.28      4.26 o 
  -5  -1   9      273.79      264.72     10.23 o 
  -4  -1   9      411.83      394.75     25.75 o 
  -3  -1   9      360.32      385.10     19.43 o 
  -2  -1   9     1625.59     1575.50     25.63 o 
  -1  -1   9        4.04        4.67      1.86 o 
   0  -1   9      134.43      143.12      4.78 o 
   1  -1   9     1665.03     1696.31     27.54 o 
   2  -1   9     1469.17     1495.27     24.80 o 
   3  -1   9      978.72     1063.02     18.51 o 
   4  -1   9       55.15       47.53      3.35 o 
   5  -1   9      508.89      452.60     15.03 o 
   6  -1   9      144.72      132.01      8.50 o 
   7  -1   9      197.11      195.33     10.77 o 
  -7   0   9       43.69       46.55      5.81 o 
  -6   0   9      127.26      137.22      7.72 o 
  -5   0   9      181.04      171.31      6.33 o 
  -4   0   9      125.42      119.58      5.10 o 
  -3   0   9     1015.70     1002.60     19.79 o 
  -2   0   9     1402.02     1379.03     26.27 o 
  -1   0   9      249.33      258.73      6.23 o 
   0   0   9      246.93      235.99      5.86 o 
   1   0   9     1475.59     1558.75     25.47 o 
   2   0   9      535.68      536.87     10.55 o 
   3   0   9      322.35      335.15      7.94 o 
   4   0   9      130.16      122.84     10.00 o 
   5   0   9        1.79       -2.60      3.93 o 
   6   0   9      219.86      216.10     10.77 o 
   7   0   9      191.62      189.36     10.93 o 
  -8   1   9      122.80      137.14     11.82 o 
  -7   1   9       31.20       31.76      5.05 o 
  -6   1   9       82.32       85.53      5.00 o 
  -5   1   9      145.29      145.39      6.02 o 
  -4   1   9       29.26       31.13      3.17 o 
  -3   1   9      386.79      396.87      9.67 o 
  -2   1   9      629.12      645.80     13.87 o 
  -1   1   9        1.04        2.49      2.50 o 
   0   1   9      195.58      169.08      6.41 o 
   1   1   9      170.24      179.04      5.89 o 
   2   1   9        4.51       -0.80      2.23 o 
   3   1   9      496.80      534.97     12.68 o 
   4   1   9        4.89        5.19      3.16 o 
   5   1   9       63.43       73.76      6.96 o 
   6   1   9      193.51      201.54     10.93 o 
   7   1   9      113.52      115.58      9.23 o 
  -9   2   9       52.60       71.19      7.52 o 
  -8   2   9       61.20       71.83      7.11 o 
  -7   2   9       31.25       24.95      5.02 o 
  -6   2   9       60.02       52.53      4.44 o 
  -5   2   9      301.95      301.63      8.41 o 
  -4   2   9      219.14      206.31      6.83 o 
  -3   2   9      216.64      209.60      6.81 o 
  -2   2   9        3.16        4.18      4.45 o 
  -1   2   9     1097.50     1108.14     22.00 o 
   0   2   9      187.54      194.82      6.72 o 
   1   2   9      443.52      461.10     11.19 o 
   2   2   9     1141.82     1180.38     29.36 o 
   3   2   9       85.39       98.79      5.19 o 
   4   2   9      222.23      249.59      8.59 o 
   5   2   9      190.25      201.62      8.10 o 
   6   2   9      100.21      100.11      8.51 o 
  -9   3   9       10.88       19.05      6.47 o 
  -8   3   9       20.09       19.18      5.63 o 
  -7   3   9       21.92       19.98      5.21 o 
  -6   3   9      292.47      289.47      8.86 o 
  -5   3   9      526.40      501.29     12.06 o 
  -4   3   9      195.28      177.12      6.47 o 
  -3   3   9      151.14      149.29      5.95 o 
  -2   3   9      269.50      254.82      7.89 o 
  -1   3   9      268.28      256.05     10.23 o 
   0   3   9       94.87       99.95      5.58 o 
   1   3   9      684.02      710.65     24.53 o 
   2   3   9        3.35       -2.07      4.37 o 
   3   3   9      120.70      137.41     13.89 o 
   4   3   9      454.06      483.03     15.89 o 
   5   3   9       80.42       71.68      6.89 o 
   6   3   9       22.20       28.71      6.44 o 
  -8   4   9       18.23       19.57      5.81 o 
  -7   4   9      178.69      187.01      9.76 o 
  -6   4   9      156.78      141.90      8.14 o 
  -5   4   9      103.90       88.26      4.98 o 
  -4   4   9        3.16        4.14      2.76 o 
  -3   4   9       15.08       11.00      3.16 o 
  -2   4   9      232.29      205.66      7.25 o 
  -1   4   9      364.02      353.34     12.08 o 
   0   4   9       56.57       59.06      6.00 o 
   1   4   9      331.72      324.13     12.50 o 
   2   4   9       50.18       60.27      6.34 o 
   3   4   9       62.61       75.74     12.41 o 
   4   4   9      142.58      138.11      8.75 o 
   5   4   9       37.14       30.59      7.98 o 
  -8   5   9        7.75        9.59      5.54 o 
  -7   5   9      134.41      129.46      8.33 o 
  -6   5   9      163.11      173.94      9.17 o 
  -5   5   9       92.11       97.46      5.26 o 
  -4   5   9        0.39        6.34      2.97 o 
  -3   5   9       79.94       90.60      6.17 o 
  -2   5   9      614.91      605.40     14.27 o 
  -1   5   9      379.39      399.24     10.81 o 
   0   5   9       43.47       48.92      9.75 o 
   1   5   9      138.30      134.35      8.94 o 
   2   5   9       56.59       57.13      6.62 o 
   3   5   9       55.85       56.13      6.89 o 
   4   5   9      147.18      145.34     15.67 o 
  -8   6   9        0.74        1.59      5.39 o 
  -7   6   9      175.09      168.23      9.93 o 
  -6   6   9      225.90      213.97     10.18 o 
  -5   6   9      264.06      266.77      8.70 o 
  -4   6   9        3.18        2.73      3.25 o 
  -3   6   9        4.72        0.65      5.03 o 
  -2   6   9      254.37      251.09     17.45 o 
  -1   6   9      766.06      741.97     21.70 o 
   0   6   9      300.74      279.06     13.60 o 
   1   6   9       82.82       81.22      9.75 o 
   2   6   9       25.30       26.78      6.16 o 
   3   6   9       73.95       83.90      7.87 o 
   4   6   9      103.64      118.23     11.23 o 
  -7   7   9       99.32       85.71      7.81 o 
  -6   7   9       53.43       48.15      9.16 o 
  -5   7   9       25.95       14.11      8.87 o 
  -4   7   9       57.71       54.36      4.88 o 
  -3   7   9        3.54       -0.94      3.33 o 
  -2   7   9      311.90      281.28     13.00 o 
  -1   7   9      161.76      188.09     11.23 o 
   0   7   9      107.36      117.76      8.85 o 
   1   7   9        0.63       -8.28      8.28 o 
   2   7   9       13.48        8.94      6.00 o 
  -7   8   9       85.00       81.66      8.38 o 
  -6   8   9       34.90       35.51      6.78 o 
  -5   8   9       68.71       54.78      7.22 o 
  -4   8   9        6.10        5.55      3.84 o 
  -3   8   9       69.87       78.22      7.68 o 
  -2   8   9      204.38      227.91     12.12 o 
  -1   8   9      130.01      131.72     13.60 o 
   0   8   9        2.24       -1.05      5.34 o 
   1   8   9        6.96       -1.37      5.70 o 
  -5   9   9        3.62       -5.55      5.55 o 
  -4   9   9       20.33       17.21     12.41 o 
  -3   9   9       68.30       60.36      7.68 o 
  -2   9   9      124.67      121.16     10.05 o 
  -1   9   9       38.01       44.22      7.52 o 
   0 -10  10       23.44       27.27      4.84 o 
   1 -10  10       44.88       51.86      7.31 o 
   2 -10  10       72.28       77.89      8.33 o 
   3 -10  10       46.34       47.68     11.23 o 
  -2  -9  10        9.59        3.69      5.21 o 
  -1  -9  10       28.15       26.98      8.87 o 
   0  -9  10       24.06       35.64      4.78 o 
   1  -9  10       47.98       60.84      7.31 o 
   2  -9  10       45.70       46.14      6.69 o 
   3  -9  10      105.64      116.93      8.98 o 
   4  -9  10        0.04        5.32     10.05 o 
   5  -9  10       77.98       85.07      8.50 o 
  -3  -8  10       28.46       25.26      5.96 o 
  -2  -8  10        3.32        1.62      4.79 o 
  -1  -8  10       17.30       10.81      5.47 o 
   0  -8  10       20.98       27.82      5.30 o 
   1  -8  10      142.76      165.09      7.47 o 
   2  -8  10      142.87      156.36      9.61 o 
   3  -8  10       57.48       67.52      7.52 o 
   4  -8  10       80.37       80.01     13.30 o 
   5  -8  10        0.74       -5.02      5.02 o 
   6  -8  10       86.83       86.56      8.50 o 
  -4  -7  10       10.17       11.05      5.39 o 
  -3  -7  10       49.20       54.35      6.39 o 
  -2  -7  10        9.02        4.93      3.35 o 
  -1  -7  10        7.72        2.35      4.32 o 
   0  -7  10      554.76      550.86     13.73 o 
   1  -7  10      573.16      592.68     18.34 o 
   2  -7  10      318.19      304.29     17.73 o 
   3  -7  10      135.82      132.35     13.89 o 
   4  -7  10       59.92       59.63      9.16 o 
   5  -7  10      134.86      136.23      9.17 o 
   6  -7  10      336.28      340.87     14.00 o 
  -5  -6  10       45.73       55.83      7.07 o 
  -4  -6  10       53.75       46.56      6.39 o 
  -3  -6  10       76.42       82.77      5.80 o 
  -2  -6  10        7.26        1.67      3.80 o 
  -1  -6  10      617.25      587.46     16.61 o 
   0  -6  10      222.64      225.08      8.24 o 
   1  -6  10      183.27      183.41      7.45 o 
   2  -6  10      236.81      219.71     11.89 o 
   3  -6  10       48.28       57.00      6.47 o 
   4  -6  10       99.61       99.76      8.57 o 
   5  -6  10      175.89      194.25     10.23 o 
   6  -6  10      386.54      387.78     14.83 o 
   7  -6  10       43.77       31.71      8.57 o 
  -6  -5  10       50.40       68.39      7.39 o 
  -5  -5  10      146.06      165.52      9.82 o 
  -4  -5  10       43.86       42.60      4.88 o 
  -3  -5  10       22.54       20.45      4.07 o 
  -2  -5  10      296.82      296.52      9.20 o 
  -1  -5  10      127.00      123.93      5.98 o 
   0  -5  10      370.43      336.38      9.64 o 
   1  -5  10      138.99      157.00      6.56 o 
   2  -5  10      269.76      285.27     14.29 o 
   3  -5  10       14.95       10.39     10.05 o 
   4  -5  10      577.13      577.98     17.97 o 
   5  -5  10       83.15       95.14      7.31 o 
   6  -5  10      325.79      318.87     14.48 o 
   7  -5  10       34.93       30.15      9.46 o 
  -7  -4  10       15.38       15.86      5.81 o 
  -6  -4  10       38.40       35.72      6.05 o 
  -5  -4  10       84.46       98.61      6.12 o 
  -4  -4  10       10.73       -0.83      3.45 o 
  -3  -4  10        6.22        2.15      3.99 o 
  -2  -4  10       25.93       33.28      4.07 o 
  -1  -4  10      407.82      386.96     10.33 o 
   0  -4  10     1028.01      977.72     20.22 o 
   1  -4  10      419.65      413.19     10.54 o 
   2  -4  10      107.39      107.86      5.20 o 
   3  -4  10      291.49      256.98     10.84 o 
   4  -4  10      699.30      688.14     29.56 o 
   5  -4  10      147.19      140.08      8.36 o 
   6  -4  10      305.30      344.18     12.94 o 
   7  -4  10       59.90       62.66     10.05 o 
  -7  -3  10       54.53       47.29      8.87 o 
  -6  -3  10      105.15      108.53     15.96 o 
  -5  -3  10      115.23      112.97     10.43 o 
  -4  -3  10       15.97       17.57      3.67 o 
  -3  -3  10      106.52      111.74      5.57 o 
  -2  -3  10      524.51      506.50     18.23 o 
  -1  -3  10      214.83      207.56      7.12 o 
   0  -3  10      296.46      283.46      8.15 o 
   1  -3  10      549.69      555.76     12.82 o 
   2  -3  10        1.61       -2.76      2.76 o 
   3  -3  10       51.19       58.09      4.98 o 
   4  -3  10      361.69      401.83     13.58 o 
   5  -3  10       22.91       33.25      4.10 o 
   6  -3  10      169.22      183.59     10.01 o 
   7  -3  10        8.40        7.28      5.39 o 
  -7  -2  10      146.98      152.51     12.41 o 
  -6  -2  10      205.60      230.08     28.37 o 
  -5  -2  10      264.21      266.76     18.62 o 
  -4  -2  10      403.20      404.52     16.21 o 
  -3  -2  10      177.86      181.65      6.64 o 
  -2  -2  10     1217.15     1119.74     22.29 o 
  -1  -2  10      778.84      748.71     15.92 o 
   0  -2  10      156.76      151.12      6.02 o 
   1  -2  10       44.08       40.03      3.66 o 
   2  -2  10      628.19      659.79     14.40 o 
   3  -2  10      301.56      304.64      7.65 o 
   4  -2  10      871.94      903.98     19.57 o 
   5  -2  10       78.96       80.74      6.69 o 
   6  -2  10       33.78       38.50      6.05 o 
   7  -2  10        1.77       -4.73      7.09 o 
  -7  -1  10      250.33      276.45     39.90 o 
  -6  -1  10      183.57      198.37     13.60 o 
  -5  -1  10        8.14        1.77      6.21 o 
  -4  -1  10      109.89      113.93     11.23 o 
  -3  -1  10      131.19      129.40      9.75 o 
  -2  -1  10     1532.69     1386.33     32.60 o 
  -1  -1  10     1170.23     1093.34     21.50 o 
   0  -1  10      503.18      445.35      9.07 o 
   1  -1  10       49.61       42.02      3.02 o 
   2  -1  10      480.60      526.45     10.61 o 
   3  -1  10     1174.15     1171.81     20.36 o 
   4  -1  10      985.06     1043.46     27.16 o 
   5  -1  10       95.44      101.99      7.49 o 
   6  -1  10       62.55       53.66      6.65 o 
   7  -1  10       52.67       49.51      8.57 o 
  -8   0  10       19.59       30.74      9.46 o 
  -7   0  10      141.70      142.46     11.82 o 
  -6   0  10       29.42       31.08      5.39 o 
  -5   0  10       67.51       58.85      5.85 o 
  -4   0  10      303.42      279.85     16.55 o 
  -3   0  10      124.94      130.51      5.57 o 
  -2   0  10      906.91      900.77     18.66 o 
  -1   0  10      366.97      367.80      9.65 o 
   0   0  10        7.65        5.24      2.78 o 
   1   0  10      143.73      141.72      4.97 o 
   2   0  10      325.97      330.51      8.38 o 
   3   0  10       74.59       82.06      4.18 o 
   4   0  10      313.10      352.79      9.94 o 
   5   0  10      182.33      189.71     13.30 o 
   6   0  10        3.14        0.95      5.62 o 
  -8   1  10        0.91       -1.18      7.68 o 
  -7   1  10        6.23       12.51      4.96 o 
  -6   1  10        7.82        4.08      4.47 o 
  -5   1  10       11.73       13.95      3.29 o 
  -4   1  10      351.66      343.41     11.99 o 
  -3   1  10      340.82      324.41      8.87 o 
  -2   1  10     1001.65      975.26     19.90 o 
  -1   1  10      226.20      205.44      7.24 o 
   0   1  10      111.56      107.31      5.79 o 
   1   1  10       10.60        5.41      4.02 o 
   2   1  10       44.82       43.19      4.26 o 
   3   1  10      385.73      393.55     10.42 o 
   4   1  10      492.43      490.42     12.43 o 
   5   1  10        1.85        4.43      4.81 o 
   6   1  10        0.38       -2.34      5.24 o 
  -8   2  10        0.91       -3.55      5.02 o 
  -7   2  10       75.34       87.52      7.11 o 
  -6   2  10       27.01       35.76      4.20 o 
  -5   2  10        2.47        5.12      3.07 o 
  -4   2  10      371.77      364.36      9.67 o 
  -3   2  10      367.25      375.63      9.89 o 
  -2   2  10     1116.08     1050.43     21.34 o 
  -1   2  10       19.53       15.37      3.21 o 
   0   2  10      545.72      524.67     12.57 o 
   1   2  10      188.49      190.18      7.45 o 
   2   2  10      624.86      631.22     18.09 o 
   3   2  10      981.16     1010.41     26.42 o 
   4   2  10      250.17      268.08     11.50 o 
   5   2  10        2.38        8.87      9.46 o 
   6   2  10       97.85       93.99     14.19 o 
  -8   3  10       36.47       43.21      6.80 o 
  -7   3  10      112.20      105.03      7.72 o 
  -6   3  10        0.89        3.20      3.38 o 
  -5   3  10       43.10       43.50      5.35 o 
  -4   3  10      311.64      290.15      8.64 o 
  -3   3  10      232.18      220.45      7.46 o 
  -2   3  10      352.52      345.51      9.69 o 
  -1   3  10      504.66      478.30     11.91 o 
   0   3  10      902.64      927.50     19.60 o 
   1   3  10      714.40      786.94     21.63 o 
   2   3  10      682.85      665.66     19.80 o 
   3   3  10      437.55      440.68     15.05 o 
   4   3  10       79.79       96.07     10.64 o 
   5   3  10        3.02        1.18      7.68 o 
  -8   4  10        2.59       -1.09      5.39 o 
  -7   4  10        1.28        2.29      4.96 o 
  -6   4  10      171.07      159.59      7.12 o 
  -5   4  10      233.46      213.42      7.59 o 
  -4   4  10      134.38      132.94      6.17 o 
  -3   4  10       76.57       83.94      5.13 o 
  -2   4  10      547.17      536.39     16.32 o 
  -1   4  10       89.04       87.49      7.66 o 
   0   4  10      126.19      113.48      7.65 o 
   1   4  10      785.94      766.77     21.87 o 
   2   4  10      288.71      304.49     12.50 o 
   3   4  10       91.28      110.37      8.08 o 
   4   4  10       20.47       23.21      6.00 o 
   5   4  10        1.17        0.00      6.50 o 
  -8   5  10       18.26        9.85      5.96 o 
  -7   5  10        0.14        2.32      5.32 o 
  -6   5  10      202.81      174.43      9.51 o 
  -5   5  10      421.35      403.87     10.89 o 
  -4   5  10      274.73      272.95      8.66 o 
  -3   5  10       66.08       69.24      6.15 o 
  -2   5  10      105.94      106.16      6.49 o 
  -1   5  10        2.56        0.95      3.15 o 
   0   5  10      327.76      327.64     23.94 o 
   1   5  10      367.74      359.88     13.77 o 
   2   5  10       75.65       79.57     13.89 o 
   3   5  10       30.51       37.62      6.53 o 
   4   5  10        0.53       -4.36      5.10 o 
  -7   6  10        3.16       -4.62      5.24 o 
  -6   6  10      152.94      135.89      8.66 o 
  -5   6  10      304.22      275.86      9.21 o 
  -4   6  10      180.18      175.04      7.48 o 
  -3   6  10      428.19      388.51     11.02 o 
  -2   6  10       59.88       65.29      5.20 o 
  -1   6  10      182.19      180.12     12.12 o 
   0   6  10      388.42      395.62     15.05 o 
   1   6  10      220.56      226.04     25.71 o 
   2   6  10       66.21       74.65      7.87 o 
   3   6  10      118.78      107.90      8.85 o 
  -7   7  10       14.18        8.09      6.80 o 
  -6   7  10       45.87       41.57      6.66 o 
  -5   7  10       78.05       86.25      7.98 o 
  -4   7  10      201.25      181.91      7.81 o 
  -3   7  10       56.23       58.15      5.38 o 
  -2   7  10        2.90        3.74      5.29 o 
  -1   7  10      127.88      128.27      9.29 o 
   0   7  10       72.41       87.10      8.50 o 
   1   7  10       80.21       92.94      8.85 o 
   2   7  10      150.62      156.61     10.92 o 
  -6   8  10       90.18       78.73      8.08 o 
  -5   8  10      194.45      180.34     10.92 o 
  -4   8  10       16.00       19.71      4.68 o 
  -3   8  10        1.49        2.55      5.38 o 
  -2   8  10       77.22       77.45      8.21 o 
  -1   8  10      105.48      123.74     18.33 o 
   0   8  10       53.42       52.94      8.06 o 
  -3   9  10        6.13       -4.42      5.91 o 
  -1  -9  11        9.79       10.70      7.96 o 
   0  -9  11        5.30        6.90      4.35 o 
   1  -9  11        6.26        4.79      6.21 o 
   2  -9  11        3.49        1.03      5.63 o 
   3  -9  11      138.92      150.77     10.23 o 
   4  -9  11       27.82       28.14      7.68 o 
  -3  -8  11       52.11       56.78     10.05 o 
  -2  -8  11       91.97       96.73     10.94 o 
  -1  -8  11       77.47       89.07      6.17 o 
   0  -8  11        9.69       16.99      3.70 o 
   1  -8  11      107.59      111.19      6.77 o 
   2  -8  11      198.84      201.66     11.07 o 
   3  -8  11       84.92       94.21     11.23 o 
   4  -8  11        4.71        1.64      5.54 o 
   5  -8  11        0.81        9.50      6.05 o 
  -4  -7  11       25.00       19.32      5.96 o 
  -3  -7  11       28.99       20.69      5.81 o 
  -2  -7  11      503.47      521.87     23.85 o 
  -1  -7  11      419.42      393.19     11.70 o 
   0  -7  11        0.30       -2.24      3.80 o 
   1  -7  11       94.79      105.24      6.17 o 
   2  -7  11      162.50      173.67     16.26 o 
   3  -7  11      316.13      344.94     13.79 o 
   4  -7  11      247.74      275.18     12.54 o 
   5  -7  11       14.18       11.44      6.05 o 
  -5  -6  11        6.05        3.61      5.63 o 
  -4  -6  11       45.49       35.96     12.41 o 
  -3  -6  11      190.42      185.07     16.45 o 
  -2  -6  11      364.18      350.43     10.91 o 
  -1  -6  11        6.17        2.75      3.80 o 
   0  -6  11        0.14       -4.06      4.06 o 
   1  -6  11      362.90      360.38     10.54 o 
   2  -6  11       88.60      101.14      7.91 o 
   3  -6  11      425.66      422.58     15.25 o 
   4  -6  11       94.27      106.62      8.36 o 
   5  -6  11        3.58       -5.02      5.02 o 
   6  -6  11       77.11       78.72      9.16 o 
  -6  -5  11        0.27       -1.11      5.62 o 
  -5  -5  11       49.32       49.50      6.65 o 
  -4  -5  11      224.49      249.45     16.30 o 
  -3  -5  11      140.43      137.84      6.92 o 
  -2  -5  11       73.45       64.09      5.32 o 
  -1  -5  11       49.83       51.01      4.84 o 
   0  -5  11      230.82      224.46      8.02 o 
   1  -5  11      103.43      107.03      5.72 o 
   2  -5  11      402.42      421.35     19.34 o 
   3  -5  11      569.32      575.01     17.97 o 
   4  -5  11        2.39       -3.86      4.79 o 
   5  -5  11       37.00       28.83      8.87 o 
   6  -5  11       23.68        9.16      7.98 o 
  -6  -4  11        0.37        0.00      6.50 o 
  -5  -4  11       13.81       12.41      4.37 o 
  -4  -4  11      103.57      116.48      6.47 o 
  -3  -4  11      231.53      201.31      7.93 o 
  -2  -4  11      461.65      452.86     11.94 o 
  -1  -4  11        4.48       -0.10      3.16 o 
   0  -4  11      240.53      233.49      7.81 o 
   1  -4  11       20.74       22.57      3.52 o 
   2  -4  11      406.47      393.89     10.63 o 
   3  -4  11      826.98      820.29     22.78 o 
   4  -4  11        6.47       -2.36      7.09 o 
   5  -4  11       79.97       78.33     14.19 o 
   6  -4  11      119.43      121.77     12.41 o 
  -7  -3  11        1.80       -4.14      6.50 o 
  -6  -3  11        9.03        1.73      9.46 o 
  -5  -3  11       18.44       16.19      5.24 o 
  -4  -3  11      119.80      110.67      8.87 o 
  -3  -3  11       57.41       58.83      7.87 o 
  -2  -3  11       17.85       11.95      3.65 o 
  -1  -3  11        4.26        3.81      3.11 o 
   0  -3  11       12.09        7.04      3.16 o 
   1  -3  11       40.48       42.86      4.02 o 
   2  -3  11      109.39      134.90      6.22 o 
   3  -3  11      338.89      351.18      9.94 o 
   4  -3  11        2.77       -0.14      4.37 o 
   5  -3  11       32.13       46.78      6.05 o 
   6  -3  11      116.50      125.91     11.82 o 
  -7  -2  11        0.96        2.36      6.50 o 
  -6  -2  11       88.60       95.84     11.23 o 
  -5  -2  11      174.40      198.40     27.78 o 
  -4  -2  11       18.61       20.17      4.96 o 
  -3  -2  11       29.63       19.18      4.79 o 
  -2  -2  11        3.95        5.65      4.12 o 
  -1  -2  11      138.42      128.18      5.78 o 
   0  -2  11      446.89      455.17     20.34 o 
   1  -2  11      325.61      334.38      9.27 o 
   2  -2  11       57.84       60.85      4.43 o 
   3  -2  11      172.85      184.49      7.18 o 
   4  -2  11      171.44      173.02      9.34 o 
   5  -2  11        5.77        1.02      5.02 o 
   6  -2  11      161.22      164.51      9.82 o 
  -7  -1  11       41.28       46.70     11.82 o 
  -6  -1  11      142.04      146.09     18.62 o 
  -5  -1  11      220.13      212.83     10.23 o 
  -4  -1  11      147.41      153.94      8.75 o 
  -3  -1  11       48.41       41.83      5.39 o 
  -2  -1  11        4.95        0.00      3.69 o 
  -1  -1  11      651.25      647.26     19.21 o 
   0  -1  11      997.29      900.57     22.98 o 
   1  -1  11      803.26      809.51     23.05 o 
   2  -1  11       35.56       35.65      3.26 o 
   3  -1  11      111.10      130.74      5.49 o 
   4  -1  11      199.33      226.54     15.07 o 
   5  -1  11      106.08      115.07      7.91 o 
   6  -1  11      254.38      285.74     12.70 o 
  -8   0  11       16.90       -8.28      9.46 o 
  -7   0  11       72.91       82.53      7.98 o 
  -6   0  11      166.75      174.14     18.33 o 
  -5   0  11      375.78      393.12     18.62 o 
  -4   0  11      163.80      154.81      8.33 o 
  -3   0  11      101.37       94.19      6.47 o 
  -2   0  11      158.55      154.47      8.08 o 
  -1   0  11     1146.45     1103.34     22.18 o 
   0   0  11      685.84      652.33     14.67 o 
   1   0  11       59.75       69.05      4.60 o 
   2   0  11       99.63       86.98      5.20 o 
   3   0  11        9.73        9.20      4.26 o 
   4   0  11      374.64      362.17     10.37 o 
   5   0  11       66.07       67.71      6.81 o 
   6   0  11      155.85      160.78     10.18 o 
  -8   1  11       17.58       26.60      9.46 o 
  -7   1  11      113.75      120.17      8.14 o 
  -6   1  11      179.03      198.04     10.03 o 
  -5   1  11      396.29      418.48     13.58 o 
  -4   1  11       79.55       69.98      4.84 o 
  -3   1  11      114.66      107.38      5.44 o 
  -2   1  11      669.16      649.31     14.77 o 
  -1   1  11      336.75      313.74      9.41 o 
   0   1  11        4.36       10.26      3.28 o 
   1   1  11       28.98       24.21      4.00 o 
   2   1  11       14.22       11.00      3.65 o 
   3   1  11        9.29       10.72      4.43 o 
   4   1  11      266.80      283.83     11.35 o 
   5   1  11       58.18       57.34     11.23 o 
  -8   2  11        0.31       -1.77      7.68 o 
  -7   2  11       81.82       86.31     10.64 o 
  -6   2  11      215.88      226.80      8.30 o 
  -5   2  11      318.45      334.18      9.67 o 
  -4   2  11       68.28       63.88      4.78 o 
  -3   2  11       82.14       82.74      5.10 o 
  -2   2  11      154.02      151.92      6.84 o 
  -1   2  11      536.65      487.10     12.35 o 
   0   2  11      865.25      883.00     19.47 o 
   1   2  11      117.41      125.00      6.22 o 
   2   2  11       12.77        6.73      4.69 o 
   3   2  11      157.40      165.44      9.34 o 
   4   2  11      326.44      351.10     13.62 o 
   5   2  11       28.25       39.01     11.23 o 
  -8   3  11        4.76       11.11      6.05 o 
  -7   3  11      119.54      123.28      8.14 o 
  -6   3  11      214.74      212.07      8.07 o 
  -5   3  11      289.64      292.32      9.10 o 
  -4   3  11       39.11       46.98      4.41 o 
  -3   3  11       34.93       34.07      4.41 o 
  -2   3  11      480.77      479.37     12.31 o 
  -1   3  11      792.04      742.88     16.77 o 
   0   3  11      271.44      266.53      9.06 o 
   1   3  11      259.30      251.95     11.19 o 
   2   3  11      145.46      153.83      9.23 o 
   3   3  11      147.47      149.84     11.53 o 
   4   3  11      119.70      102.35      8.38 o 
  -8   4  11       13.89        5.99      5.96 o 
  -7   4  11       80.53       81.30      8.57 o 
  -6   4  11       69.32       67.09      5.40 o 
  -5   4  11       51.81       52.22      5.20 o 
  -4   4  11       31.00       34.46      4.22 o 
  -3   4  11       67.80       75.67      5.71 o 
  -2   4  11       14.93       15.54      3.68 o 
  -1   4  11       10.96       14.96      3.97 o 
   0   4  11       97.26      120.61      8.64 o 
   1   4  11        1.45        2.77      5.01 o 
   2   4  11       99.06      105.21      8.08 o 
   3   4  11      112.81       98.83      8.20 o 
   4   4  11       54.52       58.98      7.33 o 
  -7   5  11       32.92       42.81      6.81 o 
  -6   5  11       33.55       33.39      6.10 o 
  -5   5  11        0.19       -2.15      3.61 o 
  -4   5  11      160.87      162.26     11.63 o 
  -3   5  11       13.08       11.15      3.68 o 
  -2   5  11       93.18      102.06      5.93 o 
  -1   5  11       58.17       59.95     11.53 o 
   0   5  11        0.71        7.05      6.80 o 
   1   5  11       70.23       84.23      7.76 o 
   2   5  11      121.97      117.69      8.85 o 
   3   5  11      110.64      115.86     14.19 o 
  -7   6  11       64.63       68.02      7.52 o 
  -6   6  11        0.56        6.77      5.54 o 
  -5   6  11        6.10        6.41      3.81 o 
  -4   6  11       58.17       67.79      5.44 o 
  -3   6  11      122.29      113.53      6.49 o 
  -2   6  11      296.71      308.54     10.23 o 
  -1   6  11      154.46      181.41     17.14 o 
   0   6  11        1.35        4.93      5.29 o 
   1   6  11        7.88        9.74      5.70 o 
   2   6  11       85.49       86.56     19.21 o 
  -6   7  11       27.20       20.51      8.87 o 
  -5   7  11        0.30       -1.81      3.84 o 
  -4   7  11       82.81       73.68      5.89 o 
  -3   7  11       75.21       81.48      6.17 o 
  -2   7  11      167.84      183.65     11.15 o 
  -1   7  11       16.78       13.43      6.16 o 
   0   7  11        4.77       -0.67      5.76 o 
   1   7  11       68.10       63.65      8.50 o 
  -5   8  11       14.33       15.96      7.68 o 
  -4   8  11      117.35      126.69      7.29 o 
  -3   8  11       90.92       69.76      8.28 o 
  -2   8  11       89.72       84.10      8.67 o 
  -1   8  11        0.42       -0.80      6.23 o 
   0  -9  12       36.47       24.24      9.46 o 
   1  -9  12       54.54       46.18      7.52 o 
   2  -9  12       15.99       18.03      6.69 o 
  -2  -8  12        1.36       -3.59      4.04 o 
  -1  -8  12       20.95       23.06      5.10 o 
   0  -8  12       86.71      102.20      7.26 o 
   1  -8  12       13.52        7.39      5.81 o 
   2  -8  12        4.91        8.13      7.09 o 
   3  -8  12        2.70       -2.66      5.85 o 
   4  -8  12       48.77       59.09      8.14 o 
  -3  -7  12       13.12       14.29      6.05 o 
  -2  -7  12      115.22      112.59      7.01 o 
  -1  -7  12      104.87      121.73      9.32 o 
   0  -7  12      191.39      194.27      8.24 o 
   1  -7  12        8.33        2.72      4.04 o 
   2  -7  12        0.51       -2.32      8.28 o 
   3  -7  12       32.32       24.27      6.47 o 
   4  -7  12      151.00      170.81     10.65 o 
   5  -7  12      240.50      271.47     13.89 o 
  -4  -6  12        0.14       -4.96      4.96 o 
  -3  -6  12      151.64      150.54      7.83 o 
  -2  -6  12      116.58      122.86      7.01 o 
  -1  -6  12      234.10      223.93      8.84 o 
   0  -6  12      295.01      309.21     10.08 o 
   1  -6  12       10.94       12.41      4.15 o 
   2  -6  12        0.33       -4.69      4.69 o 
   3  -6  12      173.34      192.40     11.02 o 
   4  -6  12      427.14      474.47     16.92 o 
   5  -6  12       90.20       88.27      8.36 o 
  -5  -5  12       26.28       29.69      6.47 o 
  -4  -5  12      120.67      136.88      7.49 o 
  -3  -5  12       23.11       15.99      4.57 o 
  -2  -5  12      406.55      405.35     13.34 o 
  -1  -5  12      112.80      112.25      6.30 o 
   0  -5  12        0.96       -0.62      3.52 o 
   1  -5  12       83.97       82.98      5.53 o 
   2  -5  12       94.08       94.85      6.19 o 
   3  -5  12      206.17      207.84     10.84 o 
   4  -5  12      361.32      377.14     14.61 o 
   5  -5  12       47.72       42.18      6.69 o 
   6  -5  12       15.53       15.41      6.05 o 
  -6  -4  12       20.63       37.83      8.87 o 
  -5  -4  12       16.96       14.37     10.94 o 
  -4  -4  12        6.98        8.69      5.24 o 
  -3  -4  12       81.27       88.17      6.81 o 
  -2  -4  12      641.97      633.20     15.35 o 
  -1  -4  12      308.53      282.73      9.27 o 
   0  -4  12       51.02       35.83      4.37 o 
   1  -4  12      536.91      501.72     15.01 o 
   2  -4  12      361.33      380.91     10.85 o 
   3  -4  12      455.94      434.40     15.25 o 
   4  -4  12      452.96      517.92     17.34 o 
   5  -4  12       70.95       77.89     11.23 o 
   6  -4  12        0.29       -7.09      7.09 o 
  -6  -3  12       22.99       21.44      8.57 o 
  -5  -3  12        2.06       -0.59      4.92 o 
  -4  -3  12       91.95       88.03     12.71 o 
  -3  -3  12       11.59       16.19      5.24 o 
  -2  -3  12      518.74      520.64     23.05 o 
  -1  -3  12      490.14      493.27     12.46 o 
   0  -3  12      141.32      131.40      6.17 o 
   1  -3  12      206.65      190.49      8.81 o 
   2  -3  12       44.25       70.04      7.09 o 
   3  -3  12      268.22      281.96     11.86 o 
   4  -3  12      274.66      283.75     12.10 o 
   5  -3  12       45.54       41.38      8.87 o 
   6  -3  12        0.43       -3.55      7.09 o 
  -7  -2  12       58.47       57.34      9.46 o 
  -6  -2  12        3.78        0.57      5.62 o 
  -5  -2  12       32.51       36.96      6.80 o 
  -4  -2  12      241.08      249.89     11.02 o 
  -3  -2  12       35.59       43.93      5.81 o 
  -2  -2  12      377.32      400.13     13.77 o 
  -1  -2  12       35.58       34.15      5.39 o 
   0  -2  12       28.27       28.76      4.96 o 
   1  -2  12      123.12      139.83      6.89 o 
   2  -2  12      200.67      206.01      7.62 o 
   3  -2  12      277.68      294.57      9.33 o 
   4  -2  12       99.69      116.14      7.72 o 
   5  -2  12        0.51       -2.36      6.50 o 
   6  -2  12        5.73        2.36      7.09 o 
  -7  -1  12        8.98       17.14      8.87 o 
  -6  -1  12        0.37       -5.91      5.91 o 
  -5  -1  12       21.10       27.69      6.21 o 
  -4  -1  12      255.95      245.39     10.84 o 
  -3  -1  12      198.39      206.67      9.76 o 
  -2  -1  12      817.94      769.40     20.69 o 
  -1  -1  12       33.03       33.54      4.96 o 
   0  -1  12       41.40       47.52      5.54 o 
   1  -1  12     1264.15     1188.23     29.22 o 
   2  -1  12      621.83      621.50     17.92 o 
   3  -1  12      818.56      807.45     24.53 o 
   4  -1  12      168.34      167.63      9.34 o 
   5  -1  12       15.73        7.78      5.11 o 
  -7   0  12        9.44       10.48      5.80 o 
  -6   0  12        7.60        6.31      5.54 o 
  -5   0  12       43.46       42.49      6.23 o 
  -4   0  12      136.95      128.40      9.16 o 
  -3   0  12       36.34       36.49      5.54 o 
  -2   0  12      370.87      359.20     25.12 o 
  -1   0  12       15.31       11.06      4.26 o 
   0   0  12      114.96      108.17      6.89 o 
   1   0  12      120.99      162.40     12.16 o 
   2   0  12      244.33      255.30     15.03 o 
   3   0  12      823.61      805.93     21.87 o 
   4   0  12       81.64       72.71     10.64 o 
   5   0  12       35.93       24.83      9.46 o 
  -7   1  12        1.49       12.92      5.96 o 
  -6   1  12       90.32       98.19      7.91 o 
  -5   1  12      153.00      156.19     12.12 o 
  -4   1  12      239.97      238.01     10.42 o 
  -3   1  12        4.19       -5.62      5.62 o 
  -2   1  12       35.99       34.13      5.19 o 
  -1   1  12       12.94        8.33      3.78 o 
   0   1  12       16.74       19.03      3.82 o 
   1   1  12      102.36       94.65      5.64 o 
   2   1  12      170.52      163.99      8.75 o 
   3   1  12      208.18      214.14     10.35 o 
   4   1  12        7.05        0.95      5.02 o 
   5   1  12       27.29       18.33      9.46 o 
  -7   2  12        0.48       -1.18      5.02 o 
  -6   2  12       66.01       61.53      6.69 o 
  -5   2  12      346.95      365.87     13.16 o 
  -4   2  12      267.27      254.55      8.76 o 
  -3   2  12        2.15       -3.11      3.56 o 
  -2   2  12      605.50      583.47     14.19 o 
  -1   2  12       35.87       29.23      4.33 o 
   0   2  12      145.68      155.17      7.36 o 
   1   2  12      687.85      663.82     15.77 o 
   2   2  12      237.58      225.07     10.60 o 
   3   2  12       99.93      104.44      7.81 o 
   4   2  12       61.17       77.12      7.39 o 
  -7   3  12        0.12        0.00      7.68 o 
  -6   3  12      112.01      115.18      6.47 o 
  -5   3  12      129.99      125.14      6.56 o 
  -4   3  12      131.05      123.37      6.30 o 
  -3   3  12      257.21      256.96     12.36 o 
  -2   3  12       36.26       45.46      5.10 o 
  -1   3  12      145.10      140.04      6.84 o 
   0   3  12      407.30      418.86     22.63 o 
   1   3  12      264.42      258.17     11.50 o 
   2   3  12      143.02      150.17      9.23 o 
   3   3  12       23.38       17.45      6.80 o 
   4   3  12       45.66       40.07     13.89 o 
  -7   4  12       26.04       19.08      5.96 o 
  -6   4  12       74.51       67.82      5.66 o 
  -5   4  12      194.99      205.39      9.68 o 
  -4   4  12      144.43      140.90      6.99 o 
  -3   4  12       22.42       21.98      4.37 o 
  -2   4  12      117.64      109.37      6.82 o 
  -1   4  12      842.35      807.28     30.74 o 
   0   4  12      322.68      295.75     23.94 o 
   1   4  12      105.35      105.89      8.51 o 
   2   4  12       11.00       16.08      5.90 o 
   3   4  12       41.26       40.86      8.87 o 
  -7   5  12       81.58       88.90      8.08 o 
  -6   5  12      164.15      147.84      9.51 o 
  -5   5  12      104.27      106.91      6.44 o 
  -4   5  12       71.83       63.38      5.49 o 
  -3   5  12       14.35       10.97      4.08 o 
  -2   5  12      142.69      147.02      9.79 o 
  -1   5  12      578.64      537.34     27.78 o 
   0   5  12      224.55      199.03     10.92 o 
   1   5  12       19.74       29.42      6.44 o 
   2   5  12       11.41       15.15      8.28 o 
  -6   6  12       86.11       82.84      8.28 o 
  -5   6  12      199.17      183.20     10.32 o 
  -4   6  12       31.67       31.08     10.09 o 
  -3   6  12        3.52        0.39      5.94 o 
  -2   6  12      233.73      234.89     16.85 o 
  -1   6  12      193.83      184.06     11.04 o 
   0   6  12       67.64       75.56      8.41 o 
   1   6  12       71.34       85.29     11.53 o 
  -5   7  12       99.26      104.91      6.82 o 
  -4   7  12        5.44        1.09      5.04 o 
  -3   7  12       35.46       39.49     13.00 o 
  -2   7  12       68.44       54.97      7.68 o 
  -1   7  12      136.97      126.28      9.93 o 
  -1  -8  13        4.92       -0.84      5.81 o 
   0  -8  13       75.55       92.22      6.76 o 
   1  -8  13       41.54       50.50      7.66 o 
   2  -8  13        2.06        3.45      7.39 o 
  -2  -7  13        9.95        5.78      4.71 o 
  -1  -7  13        4.55        2.24      4.63 o 
   0  -7  13       74.80       80.52      6.30 o 
   1  -7  13       84.73       87.48      6.41 o 
   2  -7  13       93.48      101.14      9.17 o 
   3  -7  13       77.76       84.06      8.78 o 
   4  -7  13        1.23        1.18      6.27 o 
  -4  -6  13       98.49      103.43     12.12 o 
  -3  -6  13       11.88        6.57      4.75 o 
  -2  -6  13       15.95       15.37      4.75 o 
  -1  -6  13       52.78       51.44      5.85 o 
   0  -6  13       46.59       48.63      5.47 o 
   1  -6  13      148.76      152.85      7.41 o 
   2  -6  13      132.81      132.95     12.41 o 
   3  -6  13       90.35       87.61      8.56 o 
   4  -6  13       15.42       10.36      8.57 o 
  -4  -5  13       33.40       33.67      6.96 o 
  -3  -5  13       13.08        3.29      5.67 o 
  -2  -5  13       70.49       81.53      6.09 o 
  -1  -5  13       56.65       54.23      5.40 o 
   0  -5  13      396.25      400.99     13.75 o 
   1  -5  13      237.28      225.22      8.66 o 
   2  -5  13       61.90       51.26      8.28 o 
   3  -5  13        2.01       -0.85      5.54 o 
   4  -5  13        4.40        3.55      5.85 o 
   5  -5  13       51.51       46.71      7.31 o 
  -5  -4  13      171.94      211.44     13.30 o 
  -4  -4  13      105.52      113.04      8.92 o 
  -3  -4  13       11.15       11.23      5.67 o 
  -2  -4  13       35.63       39.13      6.39 o 
  -1  -4  13       18.94       17.14      5.54 o 
   0  -4  13      626.25      623.43     14.99 o 
   1  -4  13      521.02      530.03     13.50 o 
   2  -4  13       25.63       25.60      4.49 o 
   3  -4  13       11.40        6.73      5.39 o 
   4  -4  13       60.01       54.93      7.31 o 
   5  -4  13       12.26       12.12      5.85 o 
  -6  -3  13       68.72       87.43      8.50 o 
  -5  -3  13      148.18      165.25     13.89 o 
  -4  -3  13       17.07       14.35      5.96 o 
  -3  -3  13       22.09       14.52      5.67 o 
  -2  -3  13       45.04       34.66      8.28 o 
  -1  -3  13        2.06        7.49      4.81 o 
   0  -3  13      216.38      213.95     10.35 o 
   1  -3  13       90.23      104.50      7.39 o 
   2  -3  13       19.41       19.97      4.08 o 
   3  -3  13       17.23       12.04      5.91 o 
   4  -3  13       63.29       66.77      7.31 o 
   5  -3  13       93.77       85.12     11.23 o 
  -6  -2  13       43.20       48.77      6.96 o 
  -5  -2  13       82.97       98.92      8.50 o 
  -4  -2  13        1.63        1.71      6.21 o 
  -3  -2  13        0.20       -5.94      8.87 o 
  -2  -2  13      108.22      114.08      7.91 o 
  -1  -2  13       64.46       76.38     19.21 o 
   0  -2  13      262.13      236.46     24.53 o 
   1  -2  13       21.80        9.91      6.21 o 
   2  -2  13       14.94       12.60      5.11 o 
   3  -2  13        0.97       -7.68      7.68 o 
   5  -2  13       55.43       53.20     10.05 o 
  -6  -1  13       72.96       96.92     20.69 o 
  -5  -1  13      122.59      146.84      9.34 o 
  -4  -1  13        0.01        1.77      5.24 o 
  -3  -1  13       16.76       27.10     10.94 o 
  -2  -1  13      411.40      395.70     13.77 o 
  -1  -1  13      731.64      695.84     19.83 o 
   0  -1  13      458.29      428.74     14.19 o 
   1  -1  13       89.14       74.95      6.39 o 
   2  -1  13       12.40       16.71      7.09 o 
   3  -1  13       91.13       74.56      6.96 o 
  -7   0  13       42.79       51.21      7.39 o 
  -6   0  13      124.54      123.02      9.17 o 
  -5   0  13      100.48      104.90      8.24 o 
  -4   0  13       17.21       18.68      7.68 o 
  -3   0  13      214.78      215.76     19.21 o 
  -2   0  13      693.80      711.69     39.61 o 
  -1   0  13      199.29      257.20     15.07 o 
   0   0  13       25.43       41.11      7.68 o 
   1   0  13       29.70       24.25      5.54 o 
   2   0  13      116.32      114.48      7.66 o 
   3   0  13      132.12      143.65     11.82 o 
   4   0  13      431.58      432.12     23.05 o 
  -7   1  13       60.00       66.99      8.08 o 
  -6   1  13      100.43      107.43     11.53 o 
  -5   1  13      127.33      133.27      8.75 o 
  -4   1  13      367.65      366.51     23.05 o 
  -3   1  13       76.40       72.94      6.81 o 
  -2   1  13      135.42      139.52      8.36 o 
  -1   1  13       32.03       27.65      5.39 o 
   0   1  13       80.95       65.88      6.65 o 
   1   1  13       67.16       68.22      6.33 o 
   2   1  13       78.93       72.12      6.80 o 
   3   1  13      189.76      193.25     10.35 o 
   4   1  13       80.76       70.94     11.23 o 
  -7   2  13       61.42       64.78      7.31 o 
  -6   2  13      114.85      120.56     20.99 o 
  -5   2  13        0.66       -4.09      5.02 o 
  -4   2  13       21.64       15.89      6.21 o 
  -3   2  13       51.79       47.18      5.96 o 
  -2   2  13      384.64      382.56     11.22 o 
  -1   2  13      201.90      212.69      8.80 o 
   0   2  13       70.13       68.81      5.64 o 
   1   2  13       84.72       80.11      7.39 o 
   2   2  13      176.91      188.18     10.35 o 
   3   2  13      116.57      112.18      8.38 o 
   4   2  13      175.21      184.97     10.60 o 
  -7   3  13       45.28       39.61      9.46 o 
  -6   3  13        6.78        4.89      5.21 o 
  -5   3  13       44.02       41.48      5.81 o 
  -4   3  13      166.45      168.68     13.05 o 
  -3   3  13       83.82       80.48      6.07 o 
  -2   3  13      478.23      483.31     13.57 o 
  -1   3  13      316.72      304.41     10.54 o 
   0   3  13       20.85       14.06      5.36 o 
   1   3  13      101.70      102.36      8.08 o 
   2   3  13       25.42       18.75      5.80 o 
   3   3  13       76.60       71.90      7.52 o 
  -6   4  13        3.89        6.71      4.49 o 
  -5   4  13       24.84       29.18      4.91 o 
  -4   4  13       22.14       19.28      4.61 o 
  -3   4  13        3.25       -0.97      4.13 o 
  -2   4  13      180.13      191.52     18.39 o 
  -1   4  13       99.05       91.03      6.56 o 
   0   4  13        7.41        8.38      7.39 o 
   1   4  13       49.26       39.63      6.66 o 
   2   4  13       15.17       10.93      6.00 o 
  -6   5  13        9.46        5.49      4.63 o 
  -5   5  13        8.16        8.42      4.50 o 
  -4   5  13       17.19       20.20      4.90 o 
  -3   5  13        1.63        1.47      4.65 o 
  -2   5  13       61.52       66.29      6.21 o 
  -1   5  13       20.40       21.13      6.08 o 
   0   5  13       31.96       25.14      6.44 o 
   1   5  13      157.43      149.06     22.46 o 
  -5   6  13       41.11       36.48      5.34 o 
  -4   6  13      101.67      100.80      7.00 o 
  -3   6  13       23.48       26.08      5.20 o 
  -2   6  13        0.88        4.86      5.70 o 
  -1   6  13        1.90        6.11     10.05 o 
   0   6  13       85.86       87.51     13.30 o 
  -1  -7  14       18.67       17.44      7.46 o 
   0  -7  14       18.42       16.17      4.98 o 
   1  -7  14        5.20       -4.05      5.36 o 
   2  -7  14       12.57        9.31      6.53 o 
  -3  -6  14       56.99       66.25      8.08 o 
  -2  -6  14       82.68       87.39      8.50 o 
  -1  -6  14       47.21       43.40      5.75 o 
   0  -6  14        4.33       -1.87      4.28 o 
   1  -6  14       84.68       83.15      6.37 o 
   2  -6  14      175.34      196.54     11.26 o 
   3  -6  14      119.81      136.71     10.23 o 
  -4  -5  14      105.36      124.38     11.82 o 
  -3  -5  14       44.49       48.19     12.71 o 
  -2  -5  14       42.22       40.63      6.96 o 
  -1  -5  14        9.05       -0.53      5.46 o 
   0  -5  14        0.09       -2.87      3.92 o 
   1  -5  14      167.69      176.95     13.01 o 
   2  -5  14      182.73      197.36     11.19 o 
   3  -5  14      185.05      191.87     14.48 o 
   4  -5  14        0.57       -5.52      5.63 o 
  -4  -4  14      125.17      142.61     26.31 o 
  -3  -4  14       67.34       73.26      8.08 o 
  -2  -4  14       11.23        3.51      5.80 o 
  -1  -4  14       49.38       40.48      6.53 o 
   0  -4  14      132.23      126.19      8.75 o 
   1  -4  14      250.43      248.00     11.19 o 
   2  -4  14      298.58      321.50     12.78 o 
   3  -4  14      181.19      189.25     10.94 o 
   4  -4  14       21.66       23.26      6.65 o 
  -5  -3  14       29.45       35.84      7.39 o 
  -4  -3  14      145.39      152.25      9.93 o 
  -3  -3  14      123.64      129.87     10.34 o 
  -2  -3  14       33.96       36.41      6.81 o 
  -1  -3  14       87.89       81.94      7.66 o 
   0  -3  14       45.34       54.84      6.53 o 
   1  -3  14      232.20      230.51     11.19 o 
   2  -3  14      126.62      128.73      8.50 o 
   3  -3  14      203.30      199.80     16.55 o 
   4  -3  14       20.29        5.32      8.87 o 
  -5  -2  14       41.58       42.56      7.09 o 
  -4  -2  14      103.27      113.73     14.19 o 
  -3  -2  14       23.33       21.72      5.96 o 
  -2  -2  14        2.18       11.80      5.24 o 
  -1  -2  14        2.62        0.26      5.11 o 
   0  -2  14       73.37       67.26      6.96 o 
   1  -2  14       63.61       65.82      6.81 o 
   2  -2  14       35.19       42.62      6.39 o 
   3  -2  14       39.55       26.01     10.05 o 
  -6  -1  14       17.85       23.19      6.78 o 
  -5  -1  14      104.02      114.47      9.17 o 
  -4  -1  14      160.85      148.82      9.51 o 
  -3  -1  14       32.52       36.18      6.10 o 
  -2  -1  14        0.76       -0.76      5.11 o 
  -1  -1  14      277.76      260.05     12.12 o 
   0  -1  14      288.85      281.46     12.10 o 
   1  -1  14      396.06      380.91     15.37 o 
   2  -1  14       57.59       57.51      7.39 o 
   3  -1  14       28.91       34.29      8.28 o 
  -6   0  14        8.34        5.51      6.23 o 
  -5   0  14      134.60      165.93     13.30 o 
  -4   0  14      193.95      189.98     10.77 o 
  -3   0  14        0.26        0.33      5.11 o 
  -2   0  14       52.95       57.61      8.28 o 
  -1   0  14      101.01      102.03     12.12 o 
   0   0  14      415.16      408.13     16.85 o 
   1   0  14      493.42      446.09     15.22 o 
   2   0  14       99.98       83.19      7.49 o 
   3   0  14        5.96        2.96      6.50 o 
  -6   1  14       62.22       82.46     12.12 o 
  -5   1  14       70.38       84.39     10.94 o 
  -4   1  14        8.16        0.73      7.09 o 
  -3   1  14       15.77        5.43      5.24 o 
  -2   1  14       31.42       31.39      5.96 o 
  -1   1  14       84.47       84.05     10.64 o 
   0   1  14      267.04      246.10     11.44 o 
   1   1  14      186.98      196.09     10.42 o 
   2   1  14        1.08        0.59      6.50 o 
   3   1  14       19.98       10.64      7.09 o 
  -6   2  14       49.70       50.70     19.51 o 
  -5   2  14       55.84       61.22      7.39 o 
  -4   2  14      109.31       97.76      8.08 o 
  -3   2  14        0.73       -2.07      5.24 o 
  -2   2  14       48.17       44.72      6.53 o 
  -1   2  14      390.16      350.93     13.54 o 
   0   2  14      427.32      420.61     12.36 o 
   1   2  14       75.49       65.27      7.23 o 
   2   2  14       26.18       25.08     11.82 o 
   3   2  14        6.16       11.23      5.67 o 
  -6   3  14       66.02       93.49      8.50 o 
  -5   3  14      227.34      260.56     14.78 o 
  -4   3  14       14.12       19.17      5.67 o 
  -3   3  14        0.21       -2.67      5.11 o 
  -2   3  14       96.34      107.93      6.95 o 
  -1   3  14      233.83      227.64      9.68 o 
   0   3  14      319.72      316.99     15.67 o 
   1   3  14       32.10       37.29      6.66 o 
   2   3  14       16.59       15.37     10.34 o 
  -5   4  14       30.42       30.35      6.23 o 
  -4   4  14       31.48       24.24      5.48 o 
  -3   4  14      137.98      134.93     11.67 o 
  -2   4  14      172.41      176.91      8.67 o 
  -1   4  14      126.97      134.64      9.62 o 
   0   4  14      110.94      122.87     10.64 o 
   1   4  14       50.38       51.11     18.62 o 
  -4   5  14       29.95       32.74     11.34 o 
  -3   5  14      229.44      233.00     10.13 o 
  -2   5  14      168.56      155.70     10.36 o 
  -1   5  14       90.37       92.42      8.85 o 
   0   5  14      102.77       96.88     12.12 o 
  -1  -6  15       32.81       29.13      7.09 o 
   0  -6  15      116.58      138.01     18.92 o 
   1  -6  15       32.75       23.99      6.96 o 
  -2  -5  15       81.86       84.22      8.92 o 
  -1  -5  15      143.73      151.84     10.94 o 
   0  -5  15      136.53      129.17     10.94 o 
   1  -5  15        6.75       -0.04      5.80 o 
   2  -5  15        4.03        0.59     10.05 o 
  -3  -4  15       16.40       22.63      7.09 o 
  -2  -4  15      290.21      292.61     13.54 o 
  -1  -4  15      443.48      444.74     16.29 o 
   0  -4  15      215.69      205.59     11.02 o 
   1  -4  15        4.46       -5.09      5.32 o 
   2  -4  15       16.05        4.14      9.46 o 
   3  -4  15       16.91       21.87     10.05 o 
  -4  -3  15       27.66       29.23      7.98 o 
  -3  -3  15        2.43        1.96      6.23 o 
  -2  -3  15       97.11      118.63      9.34 o 
  -1  -3  15      251.39      269.12     12.46 o 
   0  -3  15      126.42      132.98     11.53 o 
   1  -3  15       30.02       18.82      6.10 o 
   2  -3  15       28.33       24.72      6.23 o 
   3  -3  15       78.29       59.11     11.82 o 
  -5  -2  15       10.65       10.91      6.66 o 
  -4  -2  15        1.12       -5.91      5.91 o 
  -3  -2  15        1.22        3.55      5.80 o 
  -2  -2  15       92.97       99.31      8.66 o 
  -1  -2  15       98.10       90.09      8.28 o 
   0  -2  15       45.22       41.72      6.65 o 
   1  -2  15        9.02        6.17      5.54 o 
   2  -2  15       15.75       10.39     13.00 o 
   3  -2  15       83.37      110.54     13.60 o 
  -5  -1  15        5.98        5.49      6.34 o 
  -4  -1  15       25.39       24.99      6.66 o 
  -3  -1  15      147.60      146.51      9.59 o 
  -2  -1  15      169.89      163.08     10.01 o 
  -1  -1  15       24.70       33.25     11.23 o 
   0  -1  15       61.46       53.57      6.96 o 
   1  -1  15        6.78        0.50      6.50 o 
   2  -1  15       53.87       78.95     10.05 o 
  -5   0  15       42.02       35.22      7.52 o 
  -4   0  15      193.16      216.24     11.61 o 
  -3   0  15       68.57       75.87      7.66 o 
  -2   0  15       18.97       28.12      6.23 o 
  -1   0  15        1.62        1.66      5.24 o 
   0   0  15        1.69       -1.51      5.54 o 
   1   0  15       50.25       47.17      6.81 o 
   2   0  15      188.74      200.99     14.78 o 
   3   0  15      110.51      105.22     11.23 o 
  -5   1  15       80.49       75.91      8.66 o 
  -4   1  15      111.99      120.50      9.16 o 
  -3   1  15        4.82       -5.21      5.24 o 
  -2   1  15       10.43       13.33      5.54 o 
  -1   1  15       10.48        5.58      5.54 o 
   0   1  15       14.00        5.74      5.67 o 
   1   1  15      196.13      195.07     14.78 o 
   2   1  15       15.37       16.55      7.68 o 
  -5   2  15       61.33       57.58      7.81 o 
  -4   2  15      104.25      103.33     14.78 o 
  -3   2  15       35.45       37.43      6.81 o 
  -2   2  15       16.90        4.53      8.87 o 
  -1   2  15       11.56        8.53      6.50 o 
   0   2  15      106.95      100.33      8.50 o 
   1   2  15       92.36       81.58     10.64 o 
  -5   3  15       84.76      111.13     14.19 o 
  -4   3  15      229.74      235.44     12.04 o 
  -3   3  15       83.41       72.34     11.82 o 
  -2   3  15       26.42       31.94      6.53 o 
  -1   3  15       50.74       46.72      9.75 o 
   0   3  15       18.62       18.96     13.60 o 
   1   3  15      131.62      127.87      9.66 o 
  -4   4  15      192.91      218.83     16.55 o 
  -3   4  15      141.72      150.60     14.48 o 
  -2   4  15        3.19       -3.89      4.84 o 
  -1   4  15       10.79       18.21      6.89 o 
  -2  -4  16       24.72       20.08      7.52 o 
  -1  -4  16       29.94       36.22     11.82 o 
   0  -4  16      191.58      205.22     11.68 o 
   1  -4  16      121.47      117.62      9.34 o 
  -3  -3  16       72.70       71.31      8.81 o 
  -2  -3  16       59.01       72.64      8.66 o 
  -1  -3  16      114.53      111.25      9.34 o 
   0  -3  16      177.11      178.65     10.60 o 
   1  -3  16      160.85      155.43      9.93 o 
  -3  -2  16        0.34       -4.10      6.23 o 
  -2  -2  16       42.83       39.42      7.39 o 
  -1  -2  16       41.73       34.47      6.96 o 
   0  -2  16      140.60      139.34      9.76 o 
   1  -2  16       45.85       53.55     23.65 o 
   2  -2  16        6.42       -1.12      6.50 o 
  -4  -1  16       32.40       31.90      7.22 o 
  -3  -1  16       21.36        8.19      6.66 o 
  -2  -1  16       34.57       36.78      7.39 o 
  -1  -1  16      113.55      118.96      9.40 o 
   0  -1  16      120.77      125.57     11.23 o 
   1  -1  16       67.08       74.77     15.07 o 
  -4   0  16        0.03       -8.28      8.28 o 
  -3   0  16       25.29       28.55      6.96 o 
  -2   0  16      127.36      130.91     11.23 o 
  -1   0  16      222.26      224.46     13.89 o 
   0   0  16      288.86      273.09     13.12 o 
   1   0  16        3.61        2.28      5.96 o 
  -4   1  16        0.46       -6.23      6.23 o 
  -3   1  16       22.78       17.48      6.53 o 
  -2   1  16       87.10       97.03      8.75 o 
  -1   1  16      232.00      227.16     12.28 o 
   0   1  16       92.59       89.57      8.50 o 
   1   1  16        5.82        0.59      7.68 o 
  -3   2  16       66.41       67.27     11.53 o 
  -2   2  16      142.74      155.82     22.17 o 
  -1   2  16       54.20       41.45      7.39 o 
   0   2  16       20.16       27.19      8.87 o 
                                                 
